# Supplementary material for: MALINC1 an Immune-Related Long Non-Coding RNA Associated with Early-Stage Breast Cancer Progression
Source: Cancers (Basel). 2022 Jun 7;14(12):2819. doi: 10.3390/cancers14122819 (PMC9221538; doi:10.3390/cancers14122819)
Supplement: Supplementary file 1 [file cancers-14-02819-s001.zip]

Archive with 5 entries (5 files):
- Supplementary Figure S1.png
- Supplementary Figure S2.png
- Supplementary Table S1.xlsx
- Supplementary Table S2.xlsx
- Supplementary Table S3.pdf
