# Supplementary material for: MALINC1 an Immune-Related Long Non-Coding RNA Associated with Early-Stage Breast Cancer Progression
Source: Cancers (Basel). 2022 Jun 7;14(12):2819. doi: 10.3390/cancers14122819 (PMC9221538; doi:10.3390/cancers14122819)
Supplement: Supplementary file 1 [file cancers-14-02819-s001.zip › Supplementary Table S1.xlsx]

## Sheet: EdgeR DEGs
ENTREZID	GeneName	Description	logFC(MCF10)	PValue(MCF10)	FDR(MCF10)	MCF10 Significant	logFC(DCIS)	PValue(DCIS)	FDR(DCIS)	DCIS Significant	DCIS_pLOCempty₁	DCIS_pLOCempty₂	DCIS_pLOC1024₁	DCIS_pLOC1024₂	MCF10A_pLOCempty₁	MCF10A_pLOCempty₂	MCF10A_pLOCLinc1024₁	MCF10A_pLOCLinc1024₂
100505636	MALINC1	mitosis associated long intergenic non-coding RNA 1	3.34776	3.13958e-67	2.14079e-65	Up in MCF10 MALINC	4.12018	1.01012e-104	1.53649e-102	Up in DCIS MALINC	0.509729	0.283297	4.61698	4.26493	0.0993255	0.656911	3.73398	3.56308
196374	KRT78	keratin 78	1.77076	1.1217e-10	7.4042e-10	Up in MCF10 MALINC	3.42365	0.251274	0.361853		-3.81057	-3.81057	-2.65606	-3.81057	-0.269004	-0.628438	1.11165	1.42102
360	AQP3	aquaporin 3 (Gill blood group)	1.28026	9.12392e-41	3.24662e-39	Up in MCF10 MALINC	3.11969	4.06544e-97	5.41094e-95	Up in DCIS MALINC	0.509729	0.839818	3.80075	3.69256	2.84984	2.95894	4.19103	4.14975
100130361	CXorf49	chromosome X open reading frame 49	4.18182	5.37203e-85	5.2366e-83	Up in MCF10 MALINC	2.9197	2.87725e-16	3.98667e-15	Up in DCIS MALINC	-1.33011	-1.68986	1.037	1.28449	-0.461077	-0.532921	3.68794	3.39193
9407	TMPRSS11D	transmembrane serine protease 11D	1.37817	5.0145e-31	1.20088e-29	Up in MCF10 MALINC	2.90449	0.500116	0.616879		-3.81057	-3.81057	-3.31621	-3.31003	2.03765	1.88831	3.30839	3.37102
90527	DUOXA1	dual oxidase maturation factor 1	1.38983	1.20671e-16	1.28289e-15	Up in MCF10 MALINC	2.90444	0.500575	0.616895		-3.81057	-3.81057	-2.9487	-3.81057	1.39122	1.58187	2.9666	2.6989
100132994	CXorf49B	chromosome X open reading frame 49B	4.0492	1.19115e-97	1.58538e-95	Up in MCF10 MALINC	2.86996	1.4615e-16	2.07701e-15	Up in DCIS MALINC	-1.33011	-1.68986	1.07738	1.15642	-0.394171	-0.532921	3.55403	3.35513
1048	CEACAM5	CEA cell adhesion molecule 5	1.82171	0.000842141	0.00219734	Up in MCF10 MALINC	2.13766	8.24971e-20	1.49859e-18	Up in DCIS MALINC	-0.465526	0.283297	2.0221	2.00092	-2.25704	-2.00938	-0.329734	-1.28193
6698	SPRR1A	small proline rich protein 1A	1.57879	3.98786e-29	8.73417e-28	Up in MCF10 MALINC	2.1222	3.85517e-19	6.67226e-18	Up in DCIS MALINC	-0.0628076	-0.260028	1.72441	2.02207	1.72799	1.6648	3.34049	3.15553
147409	DSG4	desmoglein 4	2.26871	3.92409e-12	2.95685e-11	Up in MCF10 MALINC	2.08538	1	1		-3.81057	-3.81057	-3.81057	-3.31003	-1.04375	-1.23281	1.09293	0.793584
9120	SLC16A6	solute carrier family 16 member 6	1.8844	0.000881763	0.00228908	Up in MCF10 MALINC	2.01798	2.86144e-18	4.63795e-17	Up in DCIS MALINC	-0.465526	0.338807	1.96943	1.89024	-2.5169	-2.00938	-0.735407	-0.830469
84824	FCRLA	Fc receptor like A	5.59709	0.000535568	0.00145103	Up in MCF10 MALINC	1.86461	5.18912e-26	1.31553e-24	Up in DCIS MALINC	1.65508	0.986065	3.12469	3.27026	-3.81057	-3.81057	-1.51503	-2.43757
7056	THBD	thrombomodulin	1.01929	1.69432e-17	1.91607e-16	Up in MCF10 MALINC	1.71897	0.219322	0.324447		-3.08427	-3.81057	-3.31621	-2.19059	2.28226	2.33066	3.2462	3.39193
2568	GABRP	gamma-aminobutyric acid type A receptor subunit pi	2.43629	2.91007e-92	3.44283e-90	Up in MCF10 MALINC	1.71791	6.26897e-117	1.22218e-114	Up in DCIS MALINC	8.29374	8.42675	10.0189	10.1375	1.95024	2.19773	4.61672	4.3204
51435	SCARA3	scavenger receptor class A member 3	2.53887	1.86304e-17	2.09661e-16	Up in MCF10 MALINC	1.59256	3.96957e-34	1.30206e-32	Up in DCIS MALINC	1.83558	1.86853	3.38012	3.47205	-0.944675	-1.56946	1.3192	0.914164
4680	CEACAM6	CEA cell adhesion molecule 6	1.68264	3.32025e-115	5.96869e-113	Up in MCF10 MALINC	1.58655	8.89886e-74	8.49503e-72	Up in DCIS MALINC	3.05767	3.14649	4.65584	4.70666	3.58109	3.63514	5.32285	5.23487
57822	GRHL3	grainyhead like transcription factor 3	1.4677	2.28766e-23	3.76525e-22	Up in MCF10 MALINC	1.54776	2.25634e-18	3.69175e-17	Up in DCIS MALINC	1.47316	1.24042	3.00416	2.75521	2.13147	2.25238	3.78736	3.46285
25849	PARM1	prostate androgen-regulated mucin-like protein 1	2.92652	0.0121006	0.0246211	Up in MCF10 MALINC	1.51915	1.49698e-24	3.56648e-23	Up in DCIS MALINC	1.79738	1.94206	3.25805	3.47971	-3.24124	-3.81057	-1.90885	-2.16897
5330	PLCB2	phospholipase C beta 2	1.55485	3.70857e-17	4.08385e-16	Up in MCF10 MALINC	1.48208	0.012399	0.0284386		-2.60344	-1.68986	-0.747663	-1.04368	0.636017	0.949291	2.21433	2.4017
100134938	UPK3BL1	uroplakin 3B like 1	1.29303	2.89071e-10	1.84053e-09	Up in MCF10 MALINC	1.47599	9.98107e-10	7.64995e-09	Up in DCIS MALINC	0.0713177	-0.10385	1.44461	1.35286	0.314623	0.438629	1.58342	1.66395
79614			1.12197	2.30146e-08	1.19403e-07	Up in MCF10 MALINC	1.4181	5.85061e-09	4.11087e-08	Up in DCIS MALINC	0.0713177	0.102671	1.45996	1.43402	0.603644	0.915824	1.9797	1.64665
654	BMP6	bone morphogenetic protein 6	1.36125	0.000721581	0.00190613	Up in MCF10 MALINC	1.41406	7.82412e-13	8.1737e-12	Up in DCIS MALINC	0.768598	0.588227	1.96943	2.14286	-1.04375	-2.29264	-0.185623	-0.412689
5592	PRKG1	protein kinase cGMP-dependent 1	1.48832	0.000201319	0.000591646	Up in MCF10 MALINC	1.39007	1.31577e-05	5.74177e-05	Up in DCIS MALINC	-0.0628076	-1.30247	0.611317	0.883449	-1.265	-1.39134	-0.0969717	0.125913
5803	PTPRZ1	protein tyrosine phosphatase receptor type Z1	4.60982	1.28792e-58	7.3667e-57	Up in MCF10 MALINC	1.36909	7.78237e-107	1.22413e-104	Up in DCIS MALINC	5.16737	5.28633	6.53672	6.65164	-2.5169	-1.39134	2.34666	2.22646
51806	CALML5	calmodulin like 5	1.13731	1.01723e-06	4.2876e-06	Up in MCF10 MALINC	1.36071	0.119562	0.19728		-3.08427	-2.22107	-2.41288	-1.13438	0.232318	0.485008	1.54261	1.3155
4435	CITED1	Cbp/p300 interacting transactivator with Glu/Asp rich carboxy-terminal domain 1	2.18123	9.4773e-06	3.46866e-05	Up in MCF10 MALINC	1.28699	3.67041e-06	1.77147e-05	Up in DCIS MALINC	0.360497	0.0370616	1.65938	1.19419	-2.25704	-1.77272	-0.489854	0.125913
1382	CRABP2	cellular retinoic acid binding protein 2	1.92882	9.8436e-130	2.23369e-127	Up in MCF10 MALINC	1.18224	1.17887e-53	6.68768e-52	Up in DCIS MALINC	4.72112	4.93656	6.01971	6.00546	3.98772	4.0481	6.04058	5.82518
338322	NLRP10	NLR family pyrin domain containing 10	3.59462	1.01459e-22	1.60319e-21	Up in MCF10 MALINC	1.16886	0.626455	0.730715		-3.08427	-3.81057	-2.9487	-2.93913	-1.84598	-2.00938	1.44263	1.1036
139065	SLITRK4	SLIT and NTRK like family member 4	5.23045	0.00392885	0.00892991	Up in MCF10 MALINC	1.12803	3.7295e-24	8.6617e-23	Up in DCIS MALINC	2.4422	2.33227	3.48892	3.52487	-3.81057	-3.81057	-2.06829	-2.16897
6699	SPRR1B	small proline rich protein 1B	2.3025	3.30741e-100	4.62437e-98	Up in MCF10 MALINC	1.12592	1.17458e-13	1.31435e-12	Up in DCIS MALINC	1.99599	1.62234	2.84951	3.01465	2.94336	2.94242	5.33883	5.11575
353091	RAET1G	retinoic acid early transcript 1G	1.42166	1.12773e-11	8.15571e-11	Up in MCF10 MALINC	1.07495	0.0307271	0.0624742		-1.95555	-1.14187	-0.613029	-0.53116	1.33317	1.47103	3.01713	2.5109
9227	LRAT	lecithin retinol acyltransferase	1.44927	3.96469e-107	6.45638e-105	Up in MCF10 MALINC	1.07347	2.11241e-60	1.46935e-58	Up in DCIS MALINC	6.10761	5.95833	7.10018	7.11552	5.59536	5.81061	7.14266	7.15923
5055	SERPINB2	serpin family B member 2	3.28518	0	0	Up in MCF10 MALINC	1.06499	0.000224407	0.000782627	Up in DCIS MALINC	-0.290738	-0.260028	0.86309	0.575388	3.58109	3.81383	7.0553	6.87993
5275	SERPINB13	serpin family B member 13	3.15964	6.32255e-91	7.0578e-89	Up in MCF10 MALINC	1.0522	0.510189	0.624793		-2.60344	-3.81057	-2.20485	-2.93913	1.16587	1.35095	4.50077	4.22745
56977	STOX2	storkhead box 2	1.77372	0.000148017	0.000446274	Up in MCF10 MALINC	1.02563	2.26314e-14	2.67519e-13	Up in DCIS MALINC	1.8166	1.79104	2.8141	2.81703	-1.52644	-2.64544	-0.329734	-0.565606
8325	FZD8	frizzled class receptor 8	1.23995	3.81267e-49	1.78294e-47	Up in MCF10 MALINC	1.01484	8.65725e-92	1.10957e-89	Up in DCIS MALINC	5.78288	5.70204	6.73318	6.78096	3.08493	3.22798	4.3214	4.45818
222611	ADGRF2	adhesion G protein-coupled receptor F2	1.41889	7.49463e-05	0.000236576	Up in MCF10 MALINC	1.00313	0.00598891	0.0149501		-1.02616	-0.634597	0.125304	0.0658486	-1.52644	-0.443337	0.344077	0.356227
154064	RAET1L	retinoic acid early transcript 1L	1.84468	8.22286e-14	7.15405e-13	Up in MCF10 MALINC	0.993877	3.28428e-05	0.000133399		0.46168	0.0370616	1.13592	1.30189	-0.394171	-0.203795	1.52874	1.33723
55806	HR	HR lysine demethylase and nuclear receptor corepressor	1.79597	1.78474e-105	2.83958e-103	Up in MCF10 MALINC	0.976065	8.26416e-59	5.49964e-57		7.12143	6.95306	7.98557	8.04504	3.57276	3.74403	5.43022	5.45956
123855			1.86204	0.000202418	0.0005945	Up in MCF10 MALINC	0.969352	0.00529343	0.0134271		-0.775239	-0.43519	0.125304	0.456117	-2.03692	-2.00938	-0.875872	-0.0891174
1849	DUSP7	dual specificity phosphatase 7	1.40889	1.00954e-154	3.10534e-152	Up in MCF10 MALINC	0.952488	5.11135e-64	3.93063e-62		4.97326	4.94776	5.95683	5.86473	4.89368	4.82602	6.24095	6.3021
6665	SOX15	SRY-box transcription factor 15	1.3313	5.31823e-63	3.30112e-61	Up in MCF10 MALINC	0.907424	2.97132e-08	1.92372e-07		1.5441	1.18091	2.37788	2.14286	3.70833	3.85414	5.09602	5.11261
2123	EVI2A	ecotropic viral integration site 2A	1.658	1.63063e-07	7.59206e-07	Up in MCF10 MALINC	0.878838	0.290748	0.406868		-2.24342	-2.22107	-1.71648	-1.44672	-0.944675	-0.73073	0.681389	0.696039
5376	PMP22	peripheral myelin protein 22	1.9592	0.000878126	0.00228092	Up in MCF10 MALINC	0.849614	7.63151e-38	2.79459e-36		5.4318	5.35188	6.17142	6.30796	-2.5169	-2.29264	-0.875872	-0.93079
4883	NPR3	natriuretic peptide receptor 3	1.11065	1.31499e-05	4.6961e-05	Up in MCF10 MALINC	0.849298	0.00373413	0.00987162		0.133977	-0.0316742	0.792061	0.928956	0.0521232	0.615817	1.61	1.1036
100506618			2.7791	6.64127e-07	2.87366e-06	Up in MCF10 MALINC	0.844674	0.0103788	0.0243331		-0.290738	-0.531451	0.555225	0.18317	-2.5169	-2.64544	-0.547436	-0.209983
100287314	LINC00941	long intergenic non-protein coding RNA 941	1.07543	4.56403e-16	4.67273e-15	Up in MCF10 MALINC	0.829751	1.41199e-06	7.26031e-06		1.44872	1.29757	2.11234	2.26322	1.95024	2.30503	3.24196	3.11207
220441	RNF152	ring finger protein 152	1.34589	5.92948e-09	3.2949e-08	Up in MCF10 MALINC	0.80927	3.72721e-07	2.07781e-06		1.44872	1.4055	2.20639	2.23633	-0.153835	0.236592	1.27004	1.37973
9586	CREB5	cAMP responsive element binding protein 5	2.36065	2.15068e-08	1.12085e-07	Up in MCF10 MALINC	0.806395	0.000126639	0.00046374		0.918514	0.877793	1.82271	1.52573	-1.52644	-2.64544	-0.0546087	0.313012
100127983	C8orf88	chromosome 8 open reading frame 88	3.14876	6.95511e-12	5.11544e-11	Up in MCF10 MALINC	0.787739	1	1		-3.81057	-3.07088	-3.31621	-2.93913	-2.5169	-2.00938	0.245802	0.554785
8495	PPFIBP2	PPFIA binding protein 2	1.11074	1.77568e-21	2.63158e-20	Up in MCF10 MALINC	0.774224	3.67131e-34	1.20708e-32		5.40346	5.39835	6.09664	6.24806	2.25125	2.29205	3.3641	3.37627
124976	SPNS2	sphingolipid transporter 2	1.16111	0.000829753	0.00216788	Up in MCF10 MALINC	0.771758	0.011408	0.0264416		0.601278	0.102671	1.36527	0.812379	-0.153835	-1.23281	0.75469	0.222494
4953	ODC1	ornithine decarboxylase 1	1.05275	5.01583e-81	4.45058e-79	Up in MCF10 MALINC	0.739039	7.584e-48	3.64506e-46		8.19754	8.10775	8.90866	8.87577	6.26554	6.29844	7.31209	7.35569
182	JAG1	jagged canonical Notch ligand 1	1.69625	1.00294e-227	9.91618e-225	Up in MCF10 MALINC	0.737974	1.03359e-53	5.88761e-52		7.73328	7.71012	8.43556	8.4832	5.80831	5.79574	7.5039	7.4906
1902	LPAR1	lysophosphatidic acid receptor 1	3.51481	2.60253e-19	3.36046e-18	Up in MCF10 MALINC	0.717684	0.293278	0.409726		-1.71567	-1.93115	-1.06173	-1.44672	-2.25704	-1.77272	1.21915	0.88495
10849	POLR1G	RNA polymerase I subunit G	1.02014	6.05333e-22	9.21784e-21	Up in MCF10 MALINC	0.715905	2.42701e-13	2.64525e-12		4.15708	3.84725	4.75721	4.69189	3.2509	3.24155	4.16213	4.36604
57823	SLAMF7	SLAM family member 7	1.01929	9.06653e-12	6.61217e-11	Up in MCF10 MALINC	0.715469	0.0215289	0.0461306		-0.375486	-0.0316742	0.767586	0.106025	1.93731	1.81759	2.97685	2.78048
6703	SPRR2D	small proline rich protein 2D	1.25746	1.01209e-71	7.61377e-70	Up in MCF10 MALINC	0.714719	1.02647e-06	5.38402e-06		2.02934	1.64454	2.56704	2.54478	4.4322	4.46448	5.75819	5.63759
3038	HAS3	hyaluronan synthase 3	2.14295	5.87254e-61	3.56525e-59	Up in MCF10 MALINC	0.714005	3.76035e-32	1.17762e-30		5.5077	5.47157	6.26837	6.13429	1.41006	1.35095	3.52988	3.45789
22861	NLRP1	NLR family pyrin domain containing 1	2.91875	7.26196e-12	5.33415e-11	Up in MCF10 MALINC	0.706027	0.00936158	0.022246		-0.0628076	0.283297	0.792061	0.787889	-1.84598	-2.64544	0.46549	0.175012
400745	SH2D5	SH2 domain containing 5	1.94812	2.18423e-21	3.21298e-20	Up in MCF10 MALINC	0.698099	0.00178229	0.00510881		1.05431	0.541674	1.60516	1.38587	0.536634	0.18133	2.15238	2.42218
65997	RASL11B	RAS like family 11 member B	1.15962	2.44438e-07	1.1152e-06	Up in MCF10 MALINC	0.695012	0.75666	0.839978		-2.60344	-3.07088	-2.41288	-2.3997	0.728993	0.915824	1.72389	2.16702
8309	ACOX2	acyl-CoA oxidase 2	1.12911	5.14431e-10	3.20322e-09	Up in MCF10 MALINC	0.682045	2.1705e-13	2.37128e-12		3.32939	3.33574	3.97119	4.05006	0.570528	1.10589	1.84072	2.04026
5864	RAB3A	RAB3A, member RAS oncogene family	1.14022	0.00270437	0.00635766	Up in MCF10 MALINC	0.661843	0.0221885	0.0472512		0.411975	-0.344953	0.792061	0.631519	-0.764855	-1.56946	-0.185623	0.125913
3776	KCNK2	potassium two pore domain channel subfamily K member 2	1.47597	0.000390604	0.00108897	Up in MCF10 MALINC	0.657494	2.91114e-07	1.64945e-06		2.27154	2.43773	2.98836	3.02516	-1.265	-1.77272	0.140341	-0.736674
9957	HS3ST1	heparan sulfate-glucosamine 3-sulfotransferase 1	1.45811	1.23966e-39	4.24738e-38	Up in MCF10 MALINC	0.639827	7.33043e-10	5.71332e-09		3.21086	3.09099	3.72014	3.85462	2.31262	2.54284	3.90204	3.82389
23507	LRRC8B	leucine rich repeat containing 8 VRAC subunit B	1.15943	1.16213e-30	2.74508e-29	Up in MCF10 MALINC	0.633016	3.30786e-24	7.70831e-23		4.97967	4.94553	5.57224	5.61704	2.54347	2.82112	3.88581	3.7448
57458	TMCC3	transmembrane and coiled-coil domain family 3	2.09519	5.89258e-85	5.70385e-83	Up in MCF10 MALINC	0.626153	2.66869e-07	1.51829e-06		2.49089	2.77611	3.19061	3.32661	2.37148	2.44064	4.53758	4.4205
5028	P2RY1	purinergic receptor P2Y1	2.46122	2.46786e-14	2.21963e-13	Up in MCF10 MALINC	0.618921	0.00197263	0.0055896		1.17841	0.986065	1.72441	1.65322	-1.265	-1.39134	0.706239	1.17774
64218	SEMA4A	semaphorin 4A	1.82327	7.65488e-08	3.70745e-07	Up in MCF10 MALINC	0.593518	3.43628e-12	3.39266e-11		3.46962	3.5799	4.1042	4.12774	-1.38981	-0.960036	0.494312	0.438957
100128881	VPS9D1-AS1	VPS9D1 antisense RNA 1	1.30751	1.58703e-06	6.52052e-06	Up in MCF10 MALINC	0.590065	0.000484642	0.00158255		1.69719	1.37927	2.13164	2.12342	-0.604985	-0.0636823	0.730668	1.07801
3084	NRG1	neuregulin 1	2.44816	0.00159878	0.00394199	Up in MCF10 MALINC	0.58685	2.14246e-16	3.00161e-15		4.67708	4.5698	5.23888	5.18112	-2.83408	-3.11345	-1.63474	-0.93079
84541	KBTBD8	kelch repeat and BTB domain containing 8	1.20059	3.01393e-17	3.33484e-16	Up in MCF10 MALINC	0.579499	0.000421983	0.00139339		1.90908	1.6664	2.17881	2.53009	1.85719	2.0513	3.08975	3.18579
760	CA2	carbonic anhydrase 2	1.2264	3.70222e-84	3.55876e-82	Up in MCF10 MALINC	0.572305	4.10057e-08	2.60966e-07		3.19625	2.99923	3.57959	3.75707	5.51822	5.65704	6.86875	6.74824
149297	FAM78B	family with sequence similarity 78 member B	2.31159	0.0151306	0.030014	Up in MCF10 MALINC	0.568041	0.0219286	0.0468563		1.52084	0.877793	1.59128	1.9686	-3.24124	-3.11345	-2.45231	-1.28193
3598	IL13RA2	interleukin 13 receptor subunit alpha 2	2.86706	6.53307e-14	5.70541e-13	Up in MCF10 MALINC	0.555196	0.00557387	0.0140305		1.56699	0.986065	1.78663	1.91307	-1.67738	-2.00938	0.846969	0.554785
6820	SULT2B1	sulfotransferase family 2B member 1	1.97659	9.85598e-40	3.38527e-38	Up in MCF10 MALINC	0.546537	0.0317281	0.0642265		0.0713177	0.7195	0.974212	0.928956	1.29313	1.72401	3.52639	3.36574
10257	ABCC4	ATP binding cassette subfamily C member 4	1.04843	1.01228e-12	8.04827e-12	Up in MCF10 MALINC	0.542388	1.83868e-14	2.19217e-13		4.507	4.51061	5.04249	5.05724	1.27268	1.8356	2.65818	2.47214
8061	FOSL1	FOS like 1, AP-1 transcription factor subunit	1.764	3.43709e-79	2.9368e-77	Up in MCF10 MALINC	0.5363	2.18988e-07	1.26249e-06		3.27483	3.10707	3.81575	3.63194	2.98165	2.95894	4.68863	4.76921
2697	GJA1	gap junction protein alpha 1	2.01	2.03566e-30	4.71986e-29	Up in MCF10 MALINC	0.532733	2.98622e-19	5.25226e-18		5.51948	5.66451	6.11918	6.13186	0.603644	0.341145	2.50374	2.38092
9066	SYT7	synaptotagmin 7	6.13918	9.2722e-06	3.39899e-05	Up in MCF10 MALINC	0.527347	0.0191707	0.0416579		0.728552	1.11884	1.57726	1.30189	-3.81057	-3.81057	-1.51503	-1.28193
1075	CTSC	cathepsin C	2.0654	8.40635e-223	7.75738e-220	Up in MCF10 MALINC	0.524179	1.02648e-19	1.85489e-18		8.54534	8.49992	9.0218	9.07164	5.24671	5.47226	7.44698	7.39573
10253	SPRY2	sprouty RTK signaling antagonist 2	1.12331	9.75995e-69	6.89271e-67	Up in MCF10 MALINC	0.517307	6.09515e-27	1.60093e-25		5.64983	5.67398	6.14435	6.21228	3.96242	4.01293	5.1147	5.09358
4854	NOTCH3	notch receptor 3	2.2707	1.51665e-88	1.59042e-86	Up in MCF10 MALINC	0.512148	1.06392e-10	9.13005e-10		4.47105	4.42983	4.96118	4.96194	1.87085	2.0513	4.30725	4.07411
9136	RRP9	ribosomal RNA processing 9, U3 small nucleolar RNA binding protein	1.01121	1.13601e-58	6.52473e-57	Up in MCF10 MALINC	0.511388	3.11549e-17	4.67222e-16		5.15609	5.01959	5.55982	5.64031	4.52587	4.53231	5.50294	5.57723
4143	MAT1A	methionine adenosyltransferase 1A	5.36453	0.00196602	0.00475431	Up in MCF10 MALINC	0.511142	2.71982e-05	0.000112381		2.4422	2.33227	2.88975	2.89935	-3.81057	-3.81057	-2.06829	-1.94261
4242	MFNG	MFNG O-fucosylpeptide 3-beta-N-acetylglucosaminyltransferase	1.68554	3.64515e-05	0.000121085	Up in MCF10 MALINC	0.509025	0.00927424	0.022065		1.34659	1.21097	1.92585	1.61197	-1.52644	-1.56946	-0.140616	0.0224005
90874	ZNF697	zinc finger protein 697	1.19493	7.38277e-21	1.04491e-19	Up in MCF10 MALINC	0.501897	1.5562e-09	1.17134e-08		3.7148	3.81336	4.26802	4.26048	1.85719	1.78088	3.03685	2.95929
9699	RIMS2	regulating synaptic membrane exocytosis 2	1.65553	7.2432e-07	3.11271e-06	Up in MCF10 MALINC	0.480557	0.0172414	0.0380509		1.85431	2.15806	2.26001	2.684	-0.531237	-1.23281	0.9125	0.478609
4139	MARK1	microtubule affinity regulating kinase 1	2.09402	7.58516e-10	4.63344e-09	Up in MCF10 MALINC	0.479509	0.000182936	0.000647954		2.57233	2.69334	3.0146	3.19775	-1.38981	-1.08998	0.801567	0.438957
794	CALB2	calbindin 2	5.7044	0.000249705	0.000721741	Up in MCF10 MALINC	0.477153	8.9833e-20	1.62758e-18		7.754	7.73134	8.26068	8.17761	-3.81057	-3.81057	-1.51503	-2.16897
84230	LRRC8C	leucine rich repeat containing 8 VRAC subunit C	1.14918	2.30863e-42	8.77914e-41	Up in MCF10 MALINC	0.469398	1.45963e-06	7.49415e-06		3.46353	3.56251	3.93593	4.02408	3.68918	3.93988	4.92132	4.99278
5742	PTGS1	prostaglandin-endoperoxide synthase 1	1.45128	1.14515e-23	1.91671e-22	Up in MCF10 MALINC	0.466354	0.43231	0.552809		-1.51005	-1.30247	-0.820006	-1.23117	1.41006	1.2738	2.73264	2.83496
6662	SOX9	SRY-box transcription factor 9	1.09157	2.102e-55	1.11478e-53	Up in MCF10 MALINC	0.466069	1.25661e-17	1.92199e-16		7.23343	7.32744	7.76281	7.73097	4.45732	4.50443	5.6285	5.49865
3790	KCNS3	potassium voltage-gated channel modifier subfamily S member 3	2.23519	5.14805e-28	1.06676e-26	Up in MCF10 MALINC	0.441421	7.23094e-12	6.96525e-11		4.9754	4.87687	5.36965	5.36619	0.0993255	-0.279308	2.17035	1.99996
386597	GRASLND	glycosaminoglycan regulatory associated long non-coding RNA	1.46484	0.000131862	0.000401063	Up in MCF10 MALINC	0.430525	0.235776	0.344204		1.47316	1.21097	1.17367	2.19035	0.145032	0.289815	1.98985	1.1036
79861	TUBAL3	tubulin alpha like 3	2.1246	6.98039e-09	3.83575e-08	Up in MCF10 MALINC	0.418676	0.818208	0.887147		-2.24342	-2.22107	-2.02306	-1.84591	-1.52644	-1.08998	0.375401	0.855133
7058	THBS2	thrombospondin 2	3.66627	5.03535e-171	1.78716e-168	Up in MCF10 MALINC	0.404782	0.173174	0.267471		-0.290738	0.165426	0.271723	0.392567	0.816337	1.42419	4.6855	4.80474
2824	GPM6B	glycoprotein M6B	1.08448	1.05355e-05	3.83566e-05	Up in MCF10 MALINC	0.403896	0.00157783	0.00459603		2.33959	2.33227	2.71518	2.75521	-0.33023	0.39071	1.05474	1.07801
11076	TPPP	tubulin polymerization promoting protein	1.243	1.36134e-08	7.25314e-08	Up in MCF10 MALINC	0.402389	0.0812083	0.143068		0.644962	0.950869	1.09716	1.28449	0.0993255	0.696867	1.62311	1.55689
5588	PRKCQ	protein kinase C theta	3.74318	2.08367e-10	1.34588e-09	Up in MCF10 MALINC	0.398819	0.00226143	0.00630975		2.41722	2.70395	2.96703	2.9554	-2.83408	-3.11345	-0.0134541	-0.341908
6714	SRC	SRC proto-oncogene, non-receptor tyrosine kinase	1.36974	1.47659e-118	2.68934e-116	Up in MCF10 MALINC	0.395685	1.73096e-11	1.60697e-10		4.90752	4.94776	5.35637	5.28758	4.19205	4.32165	5.6285	5.60661
574040	SNORA6	small nucleolar RNA, H/ACA box 6	1.03573	0.00245493	0.00582867	Up in MCF10 MALINC	0.390552	0.289864	0.405734		-0.0628076	0.39226	0.496863	0.603727	-0.0471836	-1.08998	0.0654921	0.942797
23329	TBC1D30	TBC1 domain family member 30	1.08926	1.11737e-32	2.87483e-31	Up in MCF10 MALINC	0.381507	3.36676e-07	1.88889e-06		4.20894	4.12891	4.55039	4.54982	3.01895	2.89168	4.07895	4.00452
333926	PPM1J	protein phosphatase, Mg2+/Mn2+ dependent 1J	1.1123	0.000193073	0.000569591	Up in MCF10 MALINC	0.378737	0.387735	0.508735		-0.664448	-0.997382	-0.271272	-0.728998	-0.531237	-0.279308	0.706239	0.5172
7480	WNT10B	Wnt family member 10B	1.25776	3.1587e-07	1.41819e-06	Up in MCF10 MALINC	0.374997	0.00565417	0.0142068		2.68125	2.41208	2.97773	2.87048	-0.33023	0.39071	1.11165	1.37973
80712	ESX1	ESX homeobox 1	2.42102	1.10396e-19	1.45257e-18	Up in MCF10 MALINC	0.374887	0.0198221	0.0429251		1.89106	1.5998	2.18806	2.05323	-0.682707	-1.08998	1.42777	1.42102
345079	SOWAHB	sosondowah ankyrin repeat domain family member B	1.31254	2.9939e-35	8.37204e-34	Up in MCF10 MALINC	0.374728	0.0474691	0.09058		1.08635	1.26928	1.56311	1.52573	2.50893	2.38058	3.80184	3.69517
56902	PNO1	partner of NOB1 homolog	1.02384	2.95463e-70	2.17543e-68	Up in MCF10 MALINC	0.3747	2.07487e-11	1.91469e-10		5.45038	5.41135	5.81475	5.79578	4.75317	4.85941	5.77002	5.88542
3176	HNMT	histamine N-methyltransferase	1.18189	6.93321e-06	2.58608e-05	Up in MCF10 MALINC	0.371968	9.56335e-07	5.02375e-06		4.59872	4.7263	4.99188	5.07632	-0.21027	-0.279308	0.824447	0.942797
4609	MYC	MYC proto-oncogene, bHLH transcription factor	1.19387	2.94119e-95	3.80485e-93	Up in MCF10 MALINC	0.371104	1.27002e-10	1.08116e-09		7.12962	7.05291	7.51748	7.4059	6.75031	6.74982	7.89625	7.99038
5026	P2RX5	purinergic receptor P2X 5	1.03854	1.28409e-09	7.6713e-09	Up in MCF10 MALINC	0.363252	0.00524848	0.0133228		2.70207	2.85438	3.2089	3.06647	0.976603	1.64451	2.37017	2.28354
5818	NECTIN1	nectin cell adhesion molecule 1	1.42131	1.58143e-128	3.47462e-126	Up in MCF10 MALINC	0.3387	6.76929e-10	5.30881e-09		6.64881	6.6088	6.97617	6.95878	5.29819	5.32705	6.79102	6.6653
51491	NOP16	NOP16 nucleolar protein	1.14481	1.06256e-56	5.81345e-55	Up in MCF10 MALINC	0.334653	1.07235e-06	5.60977e-06		5.49582	5.265	5.75919	5.67912	4.48869	4.524	5.59978	5.69868
113278	SLC52A3	solute carrier family 52 member 3	1.4497	0.000351988	0.000989685	Up in MCF10 MALINC	0.332922	0.0052886	0.0134173		2.47887	2.47537	2.82006	2.79262	-1.52644	-1.39134	-0.329734	-0.0322812
51559	NT5DC3	5'-nucleotidase domain containing 3	1.30972	5.94265e-66	3.9358e-64	Up in MCF10 MALINC	0.323949	9.0561e-08	5.4956e-07		5.03407	5.01533	5.39284	5.30171	3.45067	3.55588	4.79091	4.81833
11227	GALNT5	polypeptide N-acetylgalactosaminyltransferase 5	1.16949	4.0256e-59	2.36112e-57	Up in MCF10 MALINC	0.323727	0.00457239	0.0118146		3.01669	2.88267	3.2089	3.33508	4.84777	4.866	6.10798	5.92812
54873	PALMD	palmdelphin	1.80354	1.80115e-21	2.66362e-20	Up in MCF10 MALINC	0.321736	0.00187667	0.00534834		3.36248	3.29422	3.56546	3.7284	0.392485	0.529942	2.28201	2.10504
4851	NOTCH1	notch receptor 1	1.30821	3.5013e-102	5.21129e-100	Up in MCF10 MALINC	0.320355	2.12143e-11	1.95635e-10		7.12914	7.15502	7.46565	7.45898	4.59749	4.6076	5.92294	5.89094
23682	RAB38	RAB38, member RAS oncogene family	3.94247	2.64158e-186	1.17951e-183	Up in MCF10 MALINC	0.316425	0.00490546	0.0125604		3.11316	3.3289	3.41993	3.64904	0.951098	0.615817	4.72859	4.67208
28231	SLCO4A1	solute carrier organic anion transporter family member 4A1	1.04983	1.06958e-19	1.40867e-18	Up in MCF10 MALINC	0.313233	4.0128e-05	0.000160396		4.60979	4.49542	4.92291	4.80756	2.35213	2.27895	3.32453	3.40228
6280	S100A9	S100 calcium binding protein A9	1.90273	1.5627e-91	1.80257e-89	Up in MCF10 MALINC	0.311989	3.801e-06	1.83003e-05		5.37618	5.24516	5.55536	5.6899	2.73498	2.89168	4.68238	4.72043
55691	FRMD4A	FERM domain containing 4A	2.16254	1.94819e-10	1.26013e-09	Up in MCF10 MALINC	0.307173	0.104607	0.176689		1.29268	1.32532	1.51981	1.69333	-1.265	-1.39134	0.706239	0.554785
10622	POLR3G	RNA polymerase III subunit G	1.18599	3.92507e-64	2.51531e-62	Up in MCF10 MALINC	0.306947	1.64478e-06	8.37525e-06		4.85734	4.7263	5.079	5.12112	3.91703	3.85414	5.06754	5.07591
57559	STAMBPL1	STAM binding protein like 1	1.1708	6.02907e-30	1.37035e-28	Up in MCF10 MALINC	0.306538	0.00225307	0.00628993		3.45128	3.24421	3.62457	3.68926	2.74243	2.67874	3.8332	3.92781
2706	GJB2	gap junction protein beta 2	1.34571	2.43409e-143	6.87606e-141	Up in MCF10 MALINC	0.302278	1.07007e-06	5.59997e-06		5.2911	5.16872	5.52099	5.5458	5.75955	5.72262	7.04985	7.12529
12	SERPINA3	serpin family A member 3	1.15384	1.24878e-94	1.54336e-92	Up in MCF10 MALINC	0.296611	2.10255e-10	1.7564e-09		10.9105	10.9121	11.2157	11.2001	5.70433	5.74543	6.8838	6.86925
55646	LYAR	Ly1 antibody reactive	1.18077	4.34622e-119	8.24114e-117	Up in MCF10 MALINC	0.29488	1.69307e-08	1.12616e-07		5.46416	5.46691	5.75919	5.76082	4.95751	5.07941	6.16512	6.22551
100507455			1.14361	7.52462e-09	4.12335e-08	Up in MCF10 MALINC	0.291988	0.135721	0.218397		1.23668	1.26928	1.47516	1.59795	0.466359	0.773605	1.79512	1.61141
623	BDKRB1	bradykinin receptor B1	2.31001	0.00107609	0.00275277	Up in MCF10 MALINC	0.291131	0.37663	0.497453		-0.210693	-0.260028	0.0862539	-0.0180255	-2.5169	-3.11345	-1.40449	-0.736674
84172	POLR1B	RNA polymerase I subunit B	1.02393	1.45866e-89	1.55314e-87	Up in MCF10 MALINC	0.288021	6.83452e-09	4.75394e-08		6.06503	5.96936	6.33808	6.27309	5.40302	5.29487	6.3661	6.38855
56649	TMPRSS4	transmembrane serine protease 4	1.71039	2.12543e-91	2.43142e-89	Up in MCF10 MALINC	0.287225	0.039177	0.0769529		2.25754	2.029	2.28609	2.56654	3.36635	3.24829	5.01877	5.01654
9903	KLHL21	kelch like family member 21	1.00669	7.11497e-83	6.65442e-81	Up in MCF10 MALINC	0.281565	2.3868e-10	1.98189e-09		6.07803	6.0568	6.35871	6.33884	4.7914	4.83947	5.78541	5.85656
374	AREG	amphiregulin	2.00949	2.67605e-305	7.40837e-302	Up in MCF10 MALINC	0.279059	6.08875e-06	2.83391e-05		5.62551	5.58065	5.93844	5.82316	6.23681	6.27636	8.24232	8.28688
55544	RBM38	RNA binding motif protein 38	1.10572	2.99888e-09	1.72172e-08	Up in MCF10 MALINC	0.274994	0.0004974	0.00162076		4.29715	4.22779	4.56998	4.50357	0.667679	0.846466	1.69935	1.97245
112616	CMTM7	CKLF like MARVEL transmembrane domain containing 7	2.23623	1.01434e-122	2.00578e-120	Up in MCF10 MALINC	0.273841	3.72857e-10	3.01995e-09		6.35124	6.40852	6.66566	6.64142	2.10858	2.3179	4.46117	4.37657
8718	TNFRSF25	TNF receptor superfamily member 25	2.50761	3.70127e-11	2.55909e-10	Up in MCF10 MALINC	0.258162	0.338846	0.458665		1.02154	0.225565	1.01637	0.83646	-1.84598	-1.23281	0.801567	0.591416
84978	FRMD5	FERM domain containing 5	1.04131	1.81164e-19	2.35906e-18	Up in MCF10 MALINC	0.253251	0.00014058	0.000509667		4.92313	4.85324	5.0963	5.18581	2.21955	2.27895	3.2714	3.28417
146754	DNAH2	dynein axonemal heavy chain 2	1.77928	3.56228e-11	2.46546e-10	Up in MCF10 MALINC	0.248205	0.017308	0.0381675		2.97451	3.09905	3.27551	3.2922	-0.394171	-1.08998	1.05474	0.942797
6653	SORL1	sortilin related receptor 1	1.22651	9.72312e-14	8.41697e-13	Up in MCF10 MALINC	0.24728	0.00248661	0.00687157		4.92977	5.05316	5.1458	5.32742	1.14353	1.2738	2.41608	2.39135
56652	TWNK	twinkle mtDNA helicase	1.00591	4.85749e-39	1.61628e-37	Up in MCF10 MALINC	0.242802	0.00187246	0.00533853		4.69797	4.44888	4.83436	4.80909	4.19477	4.06347	5.12049	5.1591
645249	MNX1-AS1	MNX1 antisense RNA 1 (head to head)	1.38049	2.42472e-05	8.29945e-05	Up in MCF10 MALINC	0.242526	0.0811009	0.142915		2.15552	2.14254	2.40987	2.36607	-0.764855	-1.08998	0.494312	0.175012
124975	GGT6	gamma-glutamyltransferase 6	1.97844	1.95709e-15	1.92401e-14	Up in MCF10 MALINC	0.233968	0.000166987	0.000596108		5.13326	5.1358	5.3305	5.40495	-0.33023	-0.73073	1.39757	1.35864
2709	GJB5	gap junction protein beta 5	1.08259	8.96005e-126	1.90808e-123	Up in MCF10 MALINC	0.232488	1.39123e-05	6.03868e-05		5.18782	5.22505	5.42449	5.45247	5.37812	5.30299	6.42014	6.43212
7262	PHLDA2	pleckstrin homology like domain family A member 2	1.07254	2.62862e-46	1.12998e-44	Up in MCF10 MALINC	0.231766	0.000328992	0.00111009		5.28421	5.19716	5.50905	5.43582	3.9236	4.05196	5.11238	4.98074
57447	NDRG2	NDRG family member 2	3.9718	1.35453e-08	7.21963e-08	Up in MCF10 MALINC	0.230925	0.0554389	0.103743		2.79225	2.9819	3.06569	3.1696	-3.24124	-3.11345	-0.232079	-0.736674
83999	KREMEN1	kringle containing transmembrane protein 1	1.10472	3.22386e-24	5.53656e-23	Up in MCF10 MALINC	0.229621	0.0419181	0.0813787		2.83059	3.0583	3.13907	3.21163	2.45551	2.63827	3.67541	3.58595
727738			2.00264	0	3.25709e-306	Up in MCF10 MALINC	0.22766	0.00033881	0.00114107		5.32002	5.3143	5.59936	5.48711	5.96624	5.99718	7.95833	8.00721
139221	PWWP3B	PWWP domain containing 3B	3.08552	1.56894e-24	2.76653e-23	Up in MCF10 MALINC	0.225213	0.0485311	0.0923011		2.73277	2.77611	2.94537	3.00936	-1.67738	-1.23281	1.36673	1.35864
771	CA12	carbonic anhydrase 12	1.36291	3.64811e-86	3.65921e-84	Up in MCF10 MALINC	0.224869	1.84403e-06	9.33959e-06		6.40384	6.40365	6.58479	6.67102	3.76432	3.89336	5.14228	5.22907
126549	ANKLE1	ankyrin repeat and LEM domain containing 1	1.74026	5.49567e-12	4.07232e-11	Up in MCF10 MALINC	0.224425	0.776835	0.855377		-1.95555	-0.531451	-0.678776	-1.13438	-0.394171	0.123866	1.56994	1.46116
5366	PMAIP1	phorbol-12-myristate-13-acetate-induced protein 1	1.11683	3.50131e-29	7.7051e-28	Up in MCF10 MALINC	0.21767	0.0420536	0.0815388		3.46353	3.29422	3.72014	3.46434	3.20308	3.17945	4.31737	4.28729
79966	SCD5	stearoyl-CoA desaturase 5	1.24773	1.60459e-21	2.39082e-20	Up in MCF10 MALINC	0.217142	0.00744011	0.0180804		4.88037	5.02594	5.12669	5.21481	1.93731	2.09681	3.37189	3.07375
2700	GJA3	gap junction protein alpha 3	4.20893	1.09377e-17	1.25539e-16	Up in MCF10 MALINC	0.215687	0.427169	0.548047		0.768598	0.7195	0.86309	1.03681	-2.5169	-3.11345	0.27931	1.02544
54941	RNF125	ring finger protein 125	1.20518	2.04456e-08	1.06715e-07	Up in MCF10 MALINC	0.21343	0.243778	0.353301		1.89106	2.06237	2.36162	1.99023	0.354079	0.949291	1.82946	1.81098
9982	FGFBP1	fibroblast growth factor binding protein 1	1.77784	1.07186e-187	4.94554e-185	Up in MCF10 MALINC	0.211171	0.000321308	0.00108662		7.83786	7.95042	8.11989	8.09252	6.55039	6.69846	8.42802	8.37406
10544	PROCR	protein C receptor	1.08541	9.20831e-30	2.07931e-28	Up in MCF10 MALINC	0.203838	0.0270952	0.0561119		4.02693	4.14067	4.18958	4.37999	3.29718	3.46046	4.40536	4.50932
23005	MAPKBP1	mitogen-activated protein kinase binding protein 1	1.11503	1.02443e-51	5.06432e-50	Up in MCF10 MALINC	0.200642	0.000712564	0.00224626		5.62414	5.54274	5.81475	5.75372	3.9236	3.89336	4.94501	5.10629
3177	SLC29A2	solute carrier family 29 member 2	1.04737	4.08548e-07	1.80964e-06	Up in MCF10 MALINC	0.198328	0.0444281	0.0856032		4.88037	4.68405	5.09384	4.8643	0.698662	0.573519	1.73601	1.55689
2069	EREG	epiregulin	2.19779	1.59274e-92	1.9171e-90	Up in MCF10 MALINC	0.195914	2.78863e-05	0.000115019		6.88858	6.925	7.09374	7.11152	1.78684	2.03581	4.05012	4.11558
3897	L1CAM	L1 cell adhesion molecule	1.23418	2.00237e-14	1.81989e-13	Up in MCF10 MALINC	0.192414	0.0524397	0.098825		3.43892	3.51511	3.74855	3.58296	1.20955	1.04527	2.33873	2.35984
1021	CDK6	cyclin dependent kinase 6	1.18826	7.1324e-109	1.17532e-106	Up in MCF10 MALINC	0.191662	0.000144888	0.000523778		8.56271	8.59951	8.7366	8.80821	6.72043	6.68176	7.91769	7.85993
2919	CXCL1	C-X-C motif chemokine ligand 1	1.64305	3.7416e-79	3.17738e-77	Up in MCF10 MALINC	0.189993	0.00252359	0.0069571		8.0846	7.88317	8.20095	8.15355	3.55593	3.62999	5.24018	5.21446
57449	PLEKHG5	pleckstrin homology and RhoGEF domain containing G5	2.07417	3.3447e-64	2.15336e-62	Up in MCF10 MALINC	0.179423	0.057271	0.106623		3.77502	3.61405	3.90821	3.84278	1.53549	1.92242	3.78736	3.7529
166863	RBM46	RNA binding motif protein 46	1.08201	0.00058703	0.00157719	Up in MCF10 MALINC	0.173785	0.534031	0.648028		0.133977	0.677056	0.496863	0.685548	-0.604985	-0.628438	0.312057	0.478609
112724	RDH13	retinol dehydrogenase 13	1.014	2.10442e-22	3.28033e-21	Up in MCF10 MALINC	0.168377	0.103284	0.175009		4.21258	3.97099	4.28751	4.24257	3.43235	3.78631	4.66505	4.56564
1958	EGR1	early growth response 1	1.5615	0.00062288	0.00166761	Up in MCF10 MALINC	0.161463	0.292726	0.40916		2.42976	2.41208	2.71518	2.43077	-1.52644	-1.77272	-0.0969717	-0.565606
5625	PRODH	proline dehydrogenase 1	2.31753	1.0711e-13	9.24329e-13	Up in MCF10 MALINC	0.161214	0.545646	0.658601		1.14837	0.493568	0.930785	1.09786	-1.38981	-0.532921	1.35106	1.02544
92935	MARS2	methionyl-tRNA synthetase 2, mitochondrial	1.29409	7.44214e-32	1.85946e-30	Up in MCF10 MALINC	0.158607	0.102494	0.174056		4.14952	3.90356	4.25267	4.12529	2.76456	2.7181	3.96517	4.09977
6004	RGS16	regulator of G protein signaling 16	3.50379	9.3329e-37	2.7663e-35	Up in MCF10 MALINC	0.15465	0.361838	0.482521		2.07796	1.8303	2.21547	2.00092	-1.15014	-1.56946	1.82946	2.07948
29126	CD274	CD274 molecule	1.08486	1.26991e-19	1.66616e-18	Up in MCF10 MALINC	0.153938	0.422856	0.543419		1.14837	1.26928	1.38149	1.33607	1.97576	2.03581	3.08502	3.06074
9510	ADAMTS1	ADAM metallopeptidase with thrombospondin type 1 motif 1	3.26756	0.00197091	0.00476291	Up in MCF10 MALINC	0.147	0.389511	0.510472		2.33959	1.94206	2.23345	2.36607	-3.24124	-3.81057	-1.7653	-1.747
129293	TRABD2A	TraB domain containing 2A	1.69496	4.31697e-32	1.08646e-30	Up in MCF10 MALINC	0.144364	0.54386	0.657018		0.687362	0.588227	0.86309	0.685548	1.09777	1.29998	2.85991	2.85015
84552	PARD6G	par-6 family cell polarity regulator gamma	1.70713	2.57265e-21	3.76433e-20	Up in MCF10 MALINC	0.144202	0.233734	0.341678		3.01669	3.28011	3.37608	3.21163	0.603644	0.915824	2.4459	2.38092
27242	TNFRSF21	TNF receptor superfamily member 21	1.4143	4.0504e-156	1.27422e-153	Up in MCF10 MALINC	0.14339	0.00316461	0.00850739		7.67422	7.7362	7.85136	7.84628	5.85547	5.86971	7.29453	7.25511
8797	TNFRSF10A	TNF receptor superfamily member 10a	1.10072	1.4936e-83	1.41605e-81	Up in MCF10 MALINC	0.129518	0.034729	0.0694079		5.08452	4.97867	5.1635	5.161	4.73086	4.80789	5.82707	5.90829
9788	MTSS1	MTSS I-BAR domain containing 1	1.1605	3.48927e-31	8.45859e-30	Up in MCF10 MALINC	0.128399	0.364175	0.484797		2.18541	2.24779	2.23345	2.4465	2.77187	2.69855	3.93657	3.83539
135250	RAET1E	retinoic acid early transcript 1E	1.133	9.50158e-13	7.58483e-12	Up in MCF10 MALINC	0.126604	0.714822	0.807324		-0.0628076	0.165426	-0.0376701	0.359711	1.58607	1.60306	2.57967	2.85015
2124	EVI2B	ecotropic viral integration site 2B	2.21434	1.21665e-08	6.50729e-08	Up in MCF10 MALINC	0.119442	1	1		-1.71567	-2.22107	-2.02306	-1.70023	-1.67738	-1.56946	0.375401	0.268463
3601	IL15RA	interleukin 15 receptor subunit alpha	1.11313	6.72001e-09	3.70204e-08	Up in MCF10 MALINC	0.118405	0.546015	0.658827		1.67629	1.70915	1.98012	1.61197	0.698662	1.10589	1.91721	2.05345
64919	BCL11B	BAF chromatin remodeling complex subunit BCL11B	2.7451	3.97223e-45	1.64622e-43	Up in MCF10 MALINC	0.116694	1	1		-3.08427	-2.22107	-2.65606	-2.3997	0.0993255	-0.443337	2.54565	2.5299
100129075	KTN1-AS1	KTN1 antisense RNA 1	1.76517	0.0001442	0.000435908	Up in MCF10 MALINC	0.116689	0.659668	0.760104		1.08635	0.588227	0.995445	0.951182	-1.52644	-2.29264	-0.0546087	-0.736674
201799	TMEM154	transmembrane protein 154	1.37801	1.23996e-183	5.20106e-181	Up in MCF10 MALINC	0.115932	0.0346897	0.0693393		5.37456	5.33492	5.47071	5.47086	5.2701	5.28344	6.69109	6.60835
1050	CEBPA	CCAAT enhancer binding protein alpha	5.36477	0.00196557	0.00475405	Up in MCF10 MALINC	0.115838	0.264684	0.37759		3.15907	3.07474	3.23145	3.23446	-3.81057	-3.81057	-2.45231	-1.57478
3099	HK2	hexokinase 2	1.59601	1.81219e-159	5.97246e-157	Up in MCF10 MALINC	0.112936	0.0187088	0.0407887		7.58977	7.57831	7.69811	7.69582	4.69866	4.78722	6.35239	6.31311
80115	BAIAP2L2	BAR/IMD domain containing adaptor protein 2 like 2	1.10931	4.62616e-28	9.62936e-27	Up in MCF10 MALINC	0.0974764	0.311126	0.429202		3.55224	3.48467	3.66489	3.56506	2.67393	2.68868	3.80759	3.74886
3576	CXCL8	C-X-C motif chemokine ligand 8	1.83798	5.8922e-37	1.76078e-35	Up in MCF10 MALINC	0.0958288	0.202321	0.304372		7.04961	6.76577	7.06546	6.95363	1.44702	1.42419	3.23344	3.26729
79047	KCTD15	potassium channel tetramerization domain containing 15	4.84409	1.3866e-174	5.1874e-172	Up in MCF10 MALINC	0.0945678	0.163239	0.254645		4.88037	4.88621	5.01546	4.93849	-1.15014	-0.358992	3.88036	3.98744
1374	CPT1A	carnitine palmitoyltransferase 1A	1.20224	6.83751e-87	6.90838e-85	Up in MCF10 MALINC	0.0908317	0.0583239	0.108263		6.68784	6.62144	6.73673	6.75514	4.49972	4.44702	5.68429	5.66578
57685	CACHD1	cache domain containing 1	1.74361	4.90761e-22	7.49791e-21	Up in MCF10 MALINC	0.0893303	0.365165	0.485889		3.56366	3.6419	3.70088	3.68264	0.698662	0.289815	2.06862	2.41197
2161	F12	coagulation factor XII	1.11954	5.64754e-22	8.61888e-21	Up in MCF10 MALINC	0.0858288	0.216187	0.320838		4.66387	4.69739	4.75876	4.77367	2.21955	1.97211	3.16338	3.29532
7941	PLA2G7	phospholipase A2 group VII	1.50529	1.39506e-05	4.96155e-05	Up in MCF10 MALINC	0.0852543	0.860466	0.918884		-0.465526	0.443803	0.163325	0.106025	-0.682707	-1.23281	0.604163	0.313012
81848	SPRY4	sprouty RTK signaling antagonist 4	1.8862	1.49696e-36	4.41811e-35	Up in MCF10 MALINC	0.0767365	0.371136	0.491981		4.1381	4.24968	4.23269	4.30862	0.844315	1.40019	2.95628	2.98705
23089	PEG10	paternally expressed 10	2.33767	8.86145e-99	1.20255e-96	Up in MCF10 MALINC	0.0721402	0.156113	0.245419		8.44871	8.46818	8.50892	8.55196	1.84339	1.90547	4.10721	4.27889
7138	TNNT1	troponin T1, slow skeletal type	2.07576	5.7158e-25	1.03153e-23	Up in MCF10 MALINC	0.0577876	0.332015	0.451449		5.64042	5.66043	5.66212	5.75293	0.232318	-0.203795	2.17926	1.88662
6273	S100A2	S100 calcium binding protein A2	1.48771	6.68481e-185	2.8916e-182	Up in MCF10 MALINC	0.0572186	0.252542	0.363288		12.3204	12.3148	12.3394	12.4094	10.09	10.0483	11.525	11.5885
115207	KCTD12	potassium channel tetramerization domain containing 12	1.82867	3.61501e-148	1.06466e-145	Up in MCF10 MALINC	0.0549932	0.434782	0.555228		4.49213	4.48007	4.55933	4.52225	3.53891	3.38908	5.30262	5.28884
29887	SNX10	sorting nexin 10	1.53345	2.26169e-11	1.59239e-10	Up in MCF10 MALINC	0.0482868	0.546174	0.658827		4.19431	4.24242	4.27019	4.26271	0.0993255	-0.358992	1.42777	1.3155
1154	CISH	cytokine inducible SH2 containing protein	1.66953	1.19584e-15	1.19601e-14	Up in MCF10 MALINC	0.0435805	0.887861	0.938008		0.728552	0.950869	0.886009	0.883449	0.189335	0.123866	1.68692	1.87181
650655	ABCA17P	ATP binding cassette subfamily A member 17, pseudogene	1.50846	1.20972e-14	1.11633e-13	Up in MCF10 MALINC	0.0423416	1	1		-0.561561	-0.0316742	-0.376445	-0.107078	0.636017	0.236592	1.90653	1.97245
2774	GNAL	G protein subunit alpha L	1.35239	3.0616e-09	1.75554e-08	Up in MCF10 MALINC	0.034987	0.857663	0.916386		1.7381	2.111	1.91475	2.02207	0.0993255	0.18133	1.41275	1.46116
3755	KCNG1	potassium voltage-gated channel modifier subfamily G member 1	2.04434	1.27379e-08	6.80765e-08	Up in MCF10 MALINC	0.0338005	0.878432	0.931244		2.15552	2.61682	2.35342	2.51524	-1.265	-1.23281	0.75469	0.398185
439949	PRKCQ-AS1	PRKCQ antisense RNA 1	2.93395	1.98287e-08	1.03612e-07	Up in MCF10 MALINC	0.0314826	0.836476	0.901612		2.37893	2.35937	2.40194	2.39878	-2.5169	-2.64544	-0.434483	-0.0322812
1510	CTSE	cathepsin E	6.35196	1.54904e-06	6.38151e-06	Up in MCF10 MALINC	0.0311893	0.954954	0.987669		1.29268	0.588227	1.037	0.994633	-3.81057	-3.81057	-1.51503	-0.93079
54491	OTULINL	OTU deubiquitinase with linear linkage specificity like	1.21869	1.08927e-07	5.17245e-07	Up in MCF10 MALINC	0.0277026	0.9267	0.967301		1.58952	1.45658	1.45996	1.6396	0.787806	0.0640189	1.874	1.42102
399694	SHC4	SHC adaptor protein 4	1.59943	1.58948e-12	1.24655e-11	Up in MCF10 MALINC	0.0229734	0.866689	0.923321		3.55796	3.55667	3.42385	3.72195	-0.0471836	0.485008	1.86299	1.61141
7447	VSNL1	visinin like 1	4.22988	3.37374e-77	2.76327e-75	Up in MCF10 MALINC	0.0139149	0.840791	0.905065		5.90019	6.0307	5.90798	6.04991	-1.15014	-1.23281	2.83195	2.80408
6382	SDC1	syndecan 1	1.21034	9.26877e-119	1.71064e-116	Up in MCF10 MALINC	0.0124399	0.80873	0.879236		9.85448	9.88321	9.85901	9.90335	8.70308	8.80587	9.97298	9.95723
10982	MAPRE2	microtubule associated protein RP/EB family member 2	2.34324	3.56595e-30	8.15866e-29	Up in MCF10 MALINC	0.00855247	0.971725	1		2.72261	2.58273	2.63627	2.69062	-0.33023	0.18133	2.09709	2.2723
1305	COL13A1	collagen type XIII alpha 1 chain	1.71226	3.69786e-06	1.43375e-05	Up in MCF10 MALINC	0.00851881	1	1		1.63355	1.79104	1.76206	1.68009	-1.265	-1.56946	0.140341	0.125913
55287	TMEM40	transmembrane protein 40	1.33811	1.21302e-46	5.28007e-45	Up in MCF10 MALINC	0.00784947	0.932914	0.971151		4.42167	4.5523	4.50299	4.48846	2.91065	2.83909	4.16437	4.26194
8091	HMGA2	high mobility group AT-hook 2	2.43273	4.32364e-138	1.10829e-135	Up in MCF10 MALINC	0.00625106	0.946365	0.980901		3.87471	3.84725	3.88565	3.84871	2.02548	2.26572	4.55308	4.54944
389119	INKA1	inka box actin regulator 1	2.45095	2.01442e-41	7.39616e-40	Up in MCF10 MALINC	0.00280257	1	1		2.27154	1.771	2.0221	2.07364	0.314623	0.529942	2.79188	2.8196
6374	CXCL5	C-X-C motif chemokine ligand 5	1.3764	1.66742e-67	1.15279e-65	Up in MCF10 MALINC	0	1	1		-3.81057	-3.81057	-3.81057	-3.81057	3.40912	3.44294	4.80535	4.78313
84525	HOPX	HOP homeobox	2.1647	4.70805e-14	4.15618e-13	Up in MCF10 MALINC	0	1	1		-3.81057	-3.81057	-3.81057	-3.81057	-0.851965	-0.358992	1.56994	1.24826
1828	DSG1	desmoglein 1	1.94267	1.25122e-09	7.48461e-09	Up in MCF10 MALINC	0	1	1		-3.81057	-3.81057	-3.81057	-3.81057	-0.531237	-0.628438	1.50061	0.914164
163404	PLPPR5	phospholipid phosphatase related 5	1.18299	0.000342121	0.000963703	Up in MCF10 MALINC	0	1	1		-3.81057	-3.81057	-3.81057	-3.81057	-0.764855	-0.358992	0.681389	0.313012
10804	GJB6	gap junction protein beta 6	1.20295	0.000421017	0.00116858	Up in MCF10 MALINC	0	1	1		-3.81057	-3.81057	-3.81057	-3.81057	-0.944675	-0.73073	0.27931	0.222494
118932	ANKRD22	ankyrin repeat domain 22	1.74762	1.18346e-82	1.08486e-80	Up in MCF10 MALINC	-0.00241221	0.975803	1		5.21343	5.31257	5.24886	5.27332	2.74985	2.73739	4.53238	4.41795
100191040	C2CD4D	C2 calcium dependent domain containing 4D	2.00925	0.00194327	0.00470506	Up in MCF10 MALINC	-0.00274314	1	1		0.194027	0.0370616	0.0461171	0.18317	-2.83408	-2.29264	-1.7653	-0.487122
3556	IL1RAP	interleukin 1 receptor accessory protein	1.15023	1.63731e-78	1.38193e-76	Up in MCF10 MALINC	-0.00687941	0.893634	0.942596		7.21815	7.22344	7.17885	7.24823	4.8057	4.83724	5.99278	5.94148
201164	PLD6	phospholipase D family member 6	1.15482	2.1021e-12	1.62646e-11	Up in MCF10 MALINC	-0.0141153	0.928317	0.968113		2.86794	3.06654	2.98836	2.92203	1.33317	0.881562	2.33076	2.21477
3592	IL12A	interleukin 12A	2.20787	2.54139e-05	8.6645e-05	Up in MCF10 MALINC	-0.0149597	1	1		0.133977	0.443803	0.436041	0.106025	-2.25704	-2.29264	-0.669991	-0.274438
5098	PCDHGC3	protocadherin gamma subfamily C, 3	1.06025	2.43517e-15	2.37378e-14	Up in MCF10 MALINC	-0.0340365	0.720264	0.811504		4.60426	4.5669	4.56289	4.54069	1.93731	2.38058	3.3484	3.00752
255231	MCOLN2	mucolipin 2	1.3254	1.27985e-14	1.17947e-13	Up in MCF10 MALINC	-0.0365324	0.736888	0.824576		3.2325	3.19993	3.18138	3.17904	0.728993	0.915824	2.08766	2.13015
10252	SPRY1	sprouty RTK signaling antagonist 1	1.9782	4.25973e-08	2.14163e-07	Up in MCF10 MALINC	-0.042869	0.597131	0.705317		4.27993	4.28544	4.20333	4.27597	-1.67738	-1.08998	0.27931	0.5172
204010	RPSAP52	ribosomal protein SA pseudogene 52	4.34521	1.23902e-45	5.2288e-44	Up in MCF10 MALINC	-0.0439642	0.906618	0.9523		1.39856	0.633325	0.8398	1.19419	-1.67738	-1.77272	2.28201	2.29469
10123	ARL4C	ADP ribosylation factor like GTPase 4C	2.11568	4.02603e-233	4.28679e-230	Up in MCF10 MALINC	-0.0468575	0.371559	0.492387		7.50007	7.5873	7.48313	7.51157	4.22169	4.23271	6.29774	6.38138
134285	TMEM171	transmembrane protein 171	1.17593	7.34162e-05	0.000232387	Up in MCF10 MALINC	-0.0476226	0.928587	0.968176		0.360497	-0.0316742	0.306118	-0.0618649	-0.682707	-0.132038	0.630367	0.761796
340485	ACER2	alkaline ceramidase 2	1.07883	1.38537e-08	7.36982e-08	Up in MCF10 MALINC	-0.0566006	0.689658	0.785376		2.63866	2.99923	2.79606	2.74888	0.758699	1.19228	1.93834	2.11765
2523	FUT1	fucosyltransferase 1 (H blood group)	1.91895	1.79803e-15	1.77015e-14	Up in MCF10 MALINC	-0.0569618	0.590139	0.698897		4.14573	4.17158	4.2147	3.97882	-0.604985	0.18133	1.71167	1.51936
9299	SNORD30	small nucleolar RNA, C/D box 30	1.00735	0.000446353	0.00123101	Up in MCF10 MALINC	-0.0588253	0.899055	0.946655		1.08635	0.39226	0.86309	0.575388	0.0033241	-0.279308	0.604163	1.07801
151056	PLB1	phospholipase B1	1.06539	6.31172e-06	2.36831e-05	Up in MCF10 MALINC	-0.0590774	0.920378	0.962572		0.00581318	-0.344953	-0.221427	-0.201992	0.429895	0.773605	1.8181	1.35864
195814	SDR16C5	short chain dehydrogenase/reductase family 16C member 5	1.46021	1.29854e-05	4.64384e-05	Up in MCF10 MALINC	-0.0630684	0.787367	0.863914		1.8728	1.43127	1.45996	1.74514	-0.851965	-0.840832	0.656104	0.268463
8910	SGCE	sarcoglycan epsilon	1.99488	2.94721e-33	7.78537e-32	Up in MCF10 MALINC	-0.0718882	0.182161	0.279078		5.71533	5.70995	5.61488	5.66658	0.787806	0.289815	2.48232	2.60348
7039	TGFA	transforming growth factor alpha	1.2867	1.76664e-130	4.14472e-128	Up in MCF10 MALINC	-0.0784942	0.105873	0.17853		7.4915	7.51534	7.41213	7.43773	5.76688	5.81516	7.09582	7.05366
114991	ZNF618	zinc finger protein 618	1.77295	5.75451e-23	9.19792e-22	Up in MCF10 MALINC	-0.0792101	0.426868	0.547823		4.39314	4.2995	4.32992	4.20376	0.466359	1.10589	2.67086	2.30576
10669	CGREF1	cell growth regulator with EF-hand domain 1	1.46408	3.47322e-07	1.55185e-06	Up in MCF10 MALINC	-0.0794199	0.251328	0.361856		5.37456	5.29513	5.20054	5.31033	-0.604985	-0.532921	0.933698	0.591416
793	CALB1	calbindin 1	2.84496	2.56045e-25	4.68187e-24	Up in MCF10 MALINC	-0.091343	1	1		-3.08427	-3.07088	-2.65606	-3.81057	-0.764855	-1.08998	1.89577	1.62914
260293	CYP4X1	cytochrome P450 family 4 subfamily X member 1	1.5879	7.09328e-07	3.05302e-06	Up in MCF10 MALINC	-0.0914138	1	1		-3.81057	-2.58429	-2.9487	-3.31003	-0.604985	-0.960036	0.869145	0.5172
79750	ZNF385D	zinc finger protein 385D	1.68157	0.0108966	0.0223983	Up in MCF10 MALINC	-0.0919987	0.553261	0.665009		1.96185	2.14254	1.95865	1.9686	-2.25704	-3.11345	-1.1161	-1.747
56134	PCDHAC2	protocadherin alpha subfamily C, 2	2.33757	1.48972e-18	1.82161e-17	Up in MCF10 MALINC	-0.0926358	0.647126	0.749696		1.56699	1.5998	1.57726	1.4021	-0.394171	-1.39134	1.27004	1.64665
29902	FAM216A	family with sequence similarity 216 member A	1.31507	4.40171e-25	7.97493e-24	Up in MCF10 MALINC	-0.0935045	0.397861	0.518812		3.08171	3.0583	3.0146	2.93881	1.77235	1.74321	2.98702	3.14325
2150	F2RL1	F2R like trypsin receptor 1	1.02083	2.8365e-56	1.53972e-54	Up in MCF10 MALINC	-0.0988966	0.189952	0.288809		5.04022	5.01533	4.94217	4.91607	5.55572	5.77955	6.62706	6.74774
7498	XDH	xanthine dehydrogenase	2.56907	7.02485e-205	4.63038e-202	Up in MCF10 MALINC	-0.10319	0.0594245	0.109996		7.72408	7.75098	7.58885	7.67865	2.97534	3.09225	5.5258	5.655
80342	TRAF3IP3	TRAF3 interacting protein 3	1.8392	1.0545e-18	1.29977e-17	Up in MCF10 MALINC	-0.106144	0.534788	0.648662		1.94448	2.04578	1.91475	1.86705	-0.21027	0.696867	2.13418	1.9158
8934	RAB29	RAB29, member RAS oncogene family	1.32794	3.40761e-52	1.70282e-50	Up in MCF10 MALINC	-0.109046	0.0687707	0.124321		5.4473	5.36364	5.3158	5.27882	3.06723	2.94242	4.29092	4.38442
85414	SLC45A3	solute carrier family 45 member 3	1.40966	2.38341e-31	5.81855e-30	Up in MCF10 MALINC	-0.110423	0.0767496	0.136584		5.11591	5.1475	5.01156	5.03139	1.8978	1.78088	3.16786	3.32825
22822	PHLDA1	pleckstrin homology like domain family A member 1	1.4238	2.49546e-134	5.95555e-132	Up in MCF10 MALINC	-0.115062	0.0319226	0.0645541		9.06406	9.17631	9.01443	8.9979	6.43783	6.52204	7.92051	7.88343
9388	LIPG	lipase G, endothelial type	1.16703	2.62198e-130	6.04891e-128	Up in MCF10 MALINC	-0.12201	0.121513	0.199927		4.22342	4.089	4.05448	4.01883	5.87848	5.94422	7.1148	7.03259
8900	CCNA1	cyclin A1	3.9025	5.61885e-12	4.15915e-11	Up in MCF10 MALINC	-0.126022	0.422607	0.54315		2.06193	2.30466	2.11234	2.01154	-2.5169	-3.81057	-0.0969717	0.125913
4826	NNAT	neuronatin	1.58854	0.0019197	0.00465449	Up in MCF10 MALINC	-0.133024	0.788265	0.86458		0.251678	-0.0316742	-0.271272	0.220249	-1.67738	-2.29264	-0.381158	-0.93079
2196	FAT2	FAT atypical cadherin 2	3.69305	1.24561e-199	7.49639e-197	Up in MCF10 MALINC	-0.133845	0.0715974	0.128771		7.53241	7.60862	7.30246	7.56051	1.51822	1.4478	5.10189	5.19674
3949	LDLR	low density lipoprotein receptor	1.16368	1.32205e-98	1.77669e-96	Up in MCF10 MALINC	-0.142936	0.0083722	0.0200881		8.41854	8.41671	8.29373	8.25544	7.41263	7.47878	8.6665	8.54765
5327	PLAT	plasminogen activator, tissue type	2.1919	8.19191e-139	2.18062e-136	Up in MCF10 MALINC	-0.152953	0.00234866	0.00652289		8.04922	8.08002	7.87715	7.94562	2.82197	2.85683	4.98744	5.05476
55086	RADX	RPA1 related single stranded DNA binding protein, X-linked	3.51797	2.77194e-46	1.1879e-44	Up in MCF10 MALINC	-0.154786	0.215933	0.320565		3.25382	3.0583	3.06066	2.94989	-1.52644	-0.532921	2.43107	2.17911
84176	MYH16	myosin heavy chain 16 pseudogene	1.04512	8.21792e-15	7.70159e-14	Up in MCF10 MALINC	-0.156661	0.695917	0.791072		-0.134856	0.338807	0.0461171	-0.107078	1.65088	1.74321	2.7205	2.72386
285489	DOK7	docking protein 7	4.17976	1.30493e-27	2.66806e-26	Up in MCF10 MALINC	-0.160119	0.0201848	0.0436219		5.09834	5.17063	5.01676	4.93152	-2.25704	-2.64544	1.05474	1.3155
56548	CHST7	carbohydrate sulfotransferase 7	1.58377	0.000202197	0.0005941	Up in MCF10 MALINC	-0.160291	0.37912	0.500122		1.65508	1.8303	1.64601	1.52573	-1.52644	-2.00938	-0.489854	-0.209983
79589	RNF128	ring finger protein 128	1.24373	1.62807e-05	5.72118e-05	Up in MCF10 MALINC	-0.161355	0.0507409	0.0960024		4.83629	4.96771	4.67406	4.80756	-0.33023	-0.960036	0.522569	0.662001
24147	FJX1	four-jointed box kinase 1	1.38708	3.01996e-60	1.81749e-58	Up in MCF10 MALINC	-0.173732	0.00879667	0.0210118		5.55998	5.41942	5.33259	5.30387	3.4138	3.33313	4.69018	4.83561
348825	TPRXL	tetrapeptide repeat homeobox like (pseudogene)	3.05327	1.43807e-18	1.76002e-17	Up in MCF10 MALINC	-0.175336	0.382054	0.503028		1.92689	1.48146	1.67262	1.41815	-1.67738	-1.56946	1.01551	1.27102
2672	GFI1	growth factor independent 1 transcriptional repressor	1.70591	1.65317e-15	1.63218e-14	Up in MCF10 MALINC	-0.184626	0.518191	0.632466		0.644962	0.914794	0.404641	0.787889	0.429895	0.123866	2.06862	1.79536
9771	RAPGEF5	Rap guanine nucleotide exchange factor 5	1.02509	9.63124e-14	8.34266e-13	Up in MCF10 MALINC	-0.184857	0.0322137	0.0650477		3.78969	3.76858	3.5619	3.6285	1.63495	1.53855	2.55252	2.66493
8626	TP63	tumor protein p63	3.04505	0	3.81577e-306	Up in MCF10 MALINC	-0.192174	9.64886e-05	0.000360874		5.80471	5.84548	5.62087	5.64543	2.40944	2.22531	5.38381	5.32871
7546	ZIC2	Zic family member 2	1.45086	1.99974e-09	1.17295e-08	Up in MCF10 MALINC	-0.199615	0.276464	0.39109		1.5441	1.75068	1.42909	1.4806	-0.394171	0.18133	1.27004	1.27102
100506119	LINC01503	long intergenic non-protein coding RNA 1503	2.67214	6.51709e-26	1.22901e-24	Up in MCF10 MALINC	-0.207789	0.0352064	0.0702302		3.45128	3.50301	3.30132	3.23899	-1.67738	-0.132038	1.74803	1.69794
1847	DUSP5	dual specificity phosphatase 5	1.1237	4.17143e-31	1.0077e-29	Up in MCF10 MALINC	-0.213417	0.0178118	0.039104		4.54208	4.51061	4.38325	4.24032	3.28702	3.64027	4.61344	4.5401
53905	DUOX1	dual oxidase 1	1.08874	1.7181e-30	4.01043e-29	Up in MCF10 MALINC	-0.21371	0.457017	0.577276		0.46168	0.541674	0.372541	0.220249	3.95602	4.13429	5.21659	5.02661
8424	BBOX1	gamma-butyrobetaine hydroxylase 1	1.11795	8.83201e-19	1.09841e-17	Up in MCF10 MALINC	-0.215467	0.0914254	0.158208		2.92221	3.16964	2.76548	2.90505	2.21955	2.59663	3.46947	3.55846
56477	CCL28	C-C motif chemokine ligand 28	1.52339	1.81882e-05	6.34958e-05	Up in MCF10 MALINC	-0.216337	0.226042	0.332683		1.94448	1.6664	1.54882	1.65322	-1.15014	-1.08998	0.211498	0.313012
10103	TSPAN1	tetraspanin 1	1.0519	1.17167e-103	1.80203e-101	Up in MCF10 MALINC	-0.217893	2.34633e-05	9.83285e-05		6.84943	6.88652	6.61982	6.68019	6.97849	6.98028	8.0388	8.02259
28951	TRIB2	tribbles pseudokinase 2	1.05063	3.81239e-31	9.22573e-30	Up in MCF10 MALINC	-0.227656	3.24029e-06	1.57708e-05		6.63804	6.71816	6.43013	6.47162	2.93687	3.17238	4.15988	4.00112
56262	LRRC8A	leucine rich repeat containing 8 VRAC subunit A	1.18431	1.87605e-93	2.29808e-91	Up in MCF10 MALINC	-0.236086	0.000100498	0.000374655		6.36926	6.44534	6.16207	6.18147	6.33065	6.40178	7.61038	7.4827
56648	EIF5A2	eukaryotic translation initiation factor 5A2	1.4501	5.45067e-39	1.80931e-37	Up in MCF10 MALINC	-0.239246	0.00370926	0.00981337		4.23776	4.11705	3.95773	3.92369	2.24076	2.11167	3.61763	3.62623
79919	MAB21L4	mab-21 like 4	2.354	3.22642e-55	1.6981e-53	Up in MCF10 MALINC	-0.239601	0.698486	0.793601		-0.465526	-0.745688	-0.896168	-0.728998	1.00167	1.0759	3.42525	3.25593
100506842			1.17665	0.000681981	0.00180912	Up in MCF10 MALINC	-0.241754	0.483118	0.601324		-0.290738	0.225565	-0.221427	-0.251898	-0.764855	-1.23281	-0.0134541	0.268463
53335	BCL11A	BAF chromatin remodeling complex subunit BCL11A	5.36406	0.00196933	0.00476065	Up in MCF10 MALINC	-0.25385	0.0111748	0.0259969		3.32939	3.43459	3.11502	3.1457	-3.81057	-3.81057	-1.63474	-2.76788
2353	FOS	Fos proto-oncogene, AP-1 transcription factor subunit	1.65038	4.59133e-51	2.22214e-49	Up in MCF10 MALINC	-0.25509	0.212353	0.316437		1.17841	1.32532	1.07738	0.928956	1.97576	2.03581	3.63067	3.64377
441478	NRARP	NOTCH regulated ankyrin repeat protein	2.05148	7.74083e-06	2.87031e-05	Up in MCF10 MALINC	-0.255323	0.136487	0.219426		1.92689	2.07876	1.89229	1.59795	-2.03692	-1.77272	-0.140616	-0.209983
81788	NUAK2	NUAK family kinase 2	1.179	3.38648e-10	2.1424e-09	Up in MCF10 MALINC	-0.256626	0.266284	0.379443		0.644962	1.26928	0.767586	0.711822	0.787806	0.915824	1.9797	2.01352
1848	DUSP6	dual specificity phosphatase 6	2.24795	1.25341e-206	9.13145e-204	Up in MCF10 MALINC	-0.258437	2.86811e-06	1.40482e-05		6.99315	7.10337	6.83386	6.74643	3.7007	3.8717	6.02214	6.02503
5621	PRNP	prion protein	1.00892	3.02383e-91	3.4308e-89	Up in MCF10 MALINC	-0.260375	6.74534e-08	4.1664e-07		7.53894	7.57903	7.28182	7.31563	6.50016	6.4897	7.49434	7.51315
339778	FAM166C	family with sequence similarity 166 member C	5.70491	0.000251168	0.000725818	Up in MCF10 MALINC	-0.265979	0.199831	0.30115		1.29268	1.21097	1.01637	0.973071	-3.81057	-3.81057	-1.7653	-1.747
374378	GALNT18	polypeptide N-acetylgalactosaminyltransferase 18	1.13062	2.34793e-46	1.01246e-44	Up in MCF10 MALINC	-0.269919	1.04876e-05	4.66032e-05		5.26684	5.18774	4.99056	4.92592	3.44154	3.40726	4.54277	4.56334
357	SHROOM2	shroom family member 2	2.36247	3.09424e-19	3.97683e-18	Up in MCF10 MALINC	-0.270262	0.0264012	0.0549046		2.99996	3.21484	2.77165	2.91074	-0.461077	-1.23281	1.52874	1.40053
7099	TLR4	toll like receptor 4	1.36774	1.36399e-37	4.21437e-36	Up in MCF10 MALINC	-0.278371	0.000153461	0.000551454		4.88037	4.94553	4.57351	4.69518	2.47354	2.45236	3.87763	3.74886
57393	CLTRN	collectrin, amino acid transport regulator	2.43374	1.88221e-15	1.85171e-14	Up in MCF10 MALINC	-0.282775	0.161097	0.251825		1.58952	1.18091	1.21045	1.03681	-1.15014	-1.08998	1.1842	1.05197
4939	OAS2	2'-5'-oligoadenylate synthetase 2	3.25662	0.00418001	0.00944032	Up in MCF10 MALINC	-0.290801	0.332394	0.451831		0.411975	1.18091	0.526339	0.603727	-3.24124	-3.81057	-1.30182	-2.76788
165679	SPTSSB	serine palmitoyltransferase small subunit B	1.76465	1.39392e-14	1.28119e-13	Up in MCF10 MALINC	-0.2972	0.0530734	0.099897		2.94859	2.8352	2.44887	2.73613	0.392485	-0.358992	1.96947	1.57529
55503	TRPV6	transient receptor potential cation channel subfamily V member 6	2.0606	0.0199357	0.038401	Up in MCF10 MALINC	-0.302886	0.218771	0.323909		0.918514	0.877793	0.496863	0.711822	-3.24124	-2.64544	-1.63474	-1.57478
10371	SEMA3A	semaphorin 3A	2.79657	9.44463e-193	5.02817e-190	Up in MCF10 MALINC	-0.309638	9.17068e-07	4.82664e-06		4.96035	4.93431	4.62891	4.64834	1.8978	2.06663	4.75414	4.74503
11005	SPINK5	serine peptidase inhibitor Kazal type 5	2.21071	2.53062e-47	1.12272e-45	Up in MCF10 MALINC	-0.311171	0.10149	0.172689		1.8166	1.86853	1.31549	1.73236	1.53549	1.35095	3.749	3.50185
100131373			1.33995	0.000137921	0.000418112	Up in MCF10 MALINC	-0.328575	0.09794	0.167596		1.47316	1.70915	1.11667	1.41815	-1.265	-0.628438	0.375401	0.125913
100506438			1.39534	5.12489e-07	2.24561e-06	Up in MCF10 MALINC	-0.337954	0.121973	0.200524		1.63355	1.05398	1.05733	1.03681	-0.33023	-0.443337	0.975183	0.88495
1687	GSDME	gasdermin E	1.42177	1.03805e-23	1.75014e-22	Up in MCF10 MALINC	-0.343396	0.00181197	0.00518315		3.14393	3.273	2.87264	2.86464	1.44702	1.37578	2.88189	2.72386
406988	MIR205	microRNA 205	1.8916	3.3593e-06	1.30984e-05	Up in MCF10 MALINC	-0.343494	0.115819	0.192331		2.32623	2.31853	2.19725	1.73236	-1.52644	-1.39134	-0.28008	0.662001
3664	IRF6	interferon regulatory factor 6	1.14735	4.61598e-86	4.59672e-84	Up in MCF10 MALINC	-0.367787	4.17387e-11	3.72981e-10		7.17782	7.23355	6.78135	6.8932	5.89446	5.82983	7.04255	6.9757
619571	SNORD96A	small nucleolar RNA, C/D box 96A	1.10866	1.17208e-05	4.22937e-05	Up in MCF10 MALINC	-0.375467	0.0215631	0.0461824		2.2434	2.029	1.88092	1.65322	-0.0995238	0.0640189	1.09293	0.942797
6713	SQLE	squalene epoxidase	1.23178	1.22435e-104	1.92585e-102	Up in MCF10 MALINC	-0.379334	3.26563e-11	2.95251e-10		6.47742	6.48663	6.07872	6.12698	5.70146	5.84102	7.03521	6.96222
166824	RASSF6	Ras association domain family member 6	1.50183	3.29794e-77	2.71727e-75	Up in MCF10 MALINC	-0.38312	3.33982e-11	3.01761e-10		5.99818	5.95278	5.54099	5.64373	3.24566	3.52292	4.90666	4.83179
144406	CFAP251	cilia and flagella associated protein 251	1.21988	2.76932e-06	1.09523e-05	Up in MCF10 MALINC	-0.385443	0.284937	0.400254		0.133977	-0.531451	-0.489893	-0.53116	0.232318	-0.279308	1.01551	1.37973
163351	GBP6	guanylate binding protein family member 6	2.22992	6.52794e-38	2.04897e-36	Up in MCF10 MALINC	-0.386251	0.826635	0.8933		-1.51005	-2.22107	-1.86164	-2.3997	1.16587	1.64451	3.72792	3.45789
133396	IL31RA	interleukin 31 receptor A	2.08163	1.45191e-26	2.84262e-25	Up in MCF10 MALINC	-0.386272	0.824463	0.891858		-1.71567	-1.93115	-2.41288	-1.84591	0.232318	0.123866	2.15238	2.26098
1844	DUSP2	dual specificity phosphatase 2	1.33945	5.47576e-06	2.06583e-05	Up in MCF10 MALINC	-0.388091	0.0417865	0.0811915		2.15552	1.97747	1.89229	1.44971	-0.21027	-0.960036	0.730668	0.793584
441869	ANKRD65	ankyrin repeat domain 65	5.80266	0.000123735	0.000377589	Up in MCF10 MALINC	-0.388389	0.00729123	0.0177717		2.28541	2.31853	1.92585	1.91307	-3.81057	-3.81057	-1.7653	-1.57478
7461	CLIP2	CAP-Gly domain containing linker protein 2	1.02862	2.32172e-05	7.97647e-05	Up in MCF10 MALINC	-0.39447	1.21273e-07	7.25751e-07		4.81255	4.82921	4.47303	4.37999	0.0993255	-0.203795	0.75469	1.17774
144402	CPNE8	copine 8	1.64732	2.0751e-47	9.23586e-46	Up in MCF10 MALINC	-0.396854	3.81296e-05	0.000153116		3.79939	3.73277	3.45484	3.28346	2.154	2.00431	3.72184	3.7202
9508	ADAMTS3	ADAM metallopeptidase with thrombospondin type 1 motif 3	1.47558	0.000102453	0.000316693	Up in MCF10 MALINC	-0.397769	0.0179273	0.0393076		1.83558	2.029	1.4902	1.59795	-1.52644	-0.960036	-0.0134541	0.175012
6279	S100A8	S100 calcium binding protein A8	2.6084	3.82577e-29	8.39244e-28	Up in MCF10 MALINC	-0.398942	0.587314	0.696439		-1.71567	-0.997382	-1.58459	-1.70023	-0.682707	-0.279308	2.02977	1.95849
9182	RASSF9	Ras association domain family member 9	2.43	9.67727e-18	1.11627e-16	Up in MCF10 MALINC	-0.407081	0.289602	0.40549		0.00581318	-0.10385	-0.678776	-0.201992	-0.851965	-0.960036	1.48633	1.22514
10468	FST	follistatin	6.23269	3.5126e-277	6.07768e-274	Up in MCF10 MALINC	-0.407297	4.82411e-06	2.28604e-05		4.34097	4.2995	3.82467	4.0003	-1.52644	-0.960036	4.788	4.67422
9651	PLCH2	phospholipase C eta 2	3.79403	6.75881e-60	4.01525e-58	Up in MCF10 MALINC	-0.408919	0.00657758	0.0162352		2.35282	2.2185	1.99073	1.77036	-0.851965	-1.39134	2.57967	2.46229
653583	PHLDB3	pleckstrin homology like domain family B member 3	1.28363	1.00342e-09	6.0362e-09	Up in MCF10 MALINC	-0.418118	3.64597e-05	0.000146921		3.38841	3.33574	2.94537	2.94989	0.189335	0.39071	1.44263	1.61141
692198	SNORD78	small nucleolar RNA, C/D box 78	1.33163	0.000439436	0.00121386	Up in MCF10 MALINC	-0.425248	0.119308	0.196936		1.4972	0.7195	0.886009	0.603727	-0.944675	-0.960036	0.103402	0.438957
642587	MIR205HG	MIR205 host gene	1.75039	8.82768e-83	8.20086e-81	Up in MCF10 MALINC	-0.436381	2.13946e-10	1.784e-09		6.83182	6.88652	6.53581	6.30094	3.37596	3.47776	5.09954	5.2392
23616	SH3BP1	SH3 domain binding protein 1	1.12495	2.94781e-30	6.78928e-29	Up in MCF10 MALINC	-0.436986	3.25055e-12	3.22307e-11		5.26334	5.27926	4.87359	4.79533	2.61017	2.83013	3.8332	3.82389
6546	SLC8A1	solute carrier family 8 member A1	1.12943	2.43592e-17	2.70828e-16	Up in MCF10 MALINC	-0.437001	0.0184553	0.040293		1.65508	1.8303	1.037	1.55505	2.25125	1.9883	3.21624	3.30086
7850	IL1R2	interleukin 1 receptor type 2	2.48324	1.03113e-49	4.83825e-48	Up in MCF10 MALINC	-0.468197	0.350658	0.470741		-1.17015	-0.745688	-1.46376	-1.23117	0.429895	0.289815	2.78023	2.80408
9901	SRGAP3	SLIT-ROBO Rho GTPase activating protein 3	1.33671	2.32488e-19	3.0132e-18	Up in MCF10 MALINC	-0.469038	4.01109e-06	1.92583e-05		3.54649	3.41536	2.96703	3.06647	1.35278	1.21997	2.62599	2.58544
1875	E2F5	E2F transcription factor 5	1.10182	2.53258e-14	2.27341e-13	Up in MCF10 MALINC	-0.475732	0.000227514	0.000792464		2.97451	3.28718	2.74055	2.58797	1.93731	1.64451	2.89815	2.90211
23109	DDN	dendrin	1.67272	0.000492579	0.00134589	Up in MCF10 MALINC	-0.486623	0.136551	0.219478		0.307113	0.225565	-0.0814621	-0.303592	-1.38981	-3.11345	-0.669991	-0.341908
137994	LETM2	leucine zipper and EF-hand containing transmembrane protein 2	1.20707	6.03093e-18	7.05664e-17	Up in MCF10 MALINC	-0.499013	0.0693283	0.125116		0.918514	0.443803	0.436041	-0.0180255	2.23019	2.45236	3.41775	3.65247
84659	RNASE7	ribonuclease A family member 7	4.10878	5.07588e-21	7.24333e-20	Up in MCF10 MALINC	-0.502914	0.118947	0.196546		0.55623	0.588227	0.125304	0.0658486	-2.03692	-3.11345	0.730668	1.44123
1140	CHRNB1	cholinergic receptor nicotinic beta 1 subunit	1.64374	4.8593e-31	1.16775e-29	Up in MCF10 MALINC	-0.514479	0.00439837	0.0114226		1.65508	1.771	1.11667	1.30189	1.25194	1.47103	3.01713	2.90938
64063	PRSS22	serine protease 22	1.42066	7.7422e-11	5.18218e-10	Up in MCF10 MALINC	-0.521499	4.29633e-10	3.45153e-09		4.59316	4.6433	4.1687	4.02408	-0.0471836	0.485008	1.62311	1.51936
6318	SERPINB4	serpin family B member 4	1.05264	0.00174283	0.00426074	Up in MCF10 MALINC	-0.534427	0.277038	0.391621		-1.17015	-0.745688	-1.46376	-1.33492	-0.851965	-0.628438	0.176359	0.268463
633	BGN	biglycan	2.83716	1.59648e-16	1.68305e-15	Up in MCF10 MALINC	-0.550668	1	1		-3.81057	-3.07088	-3.81057	-3.31003	-1.265	-2.00938	0.9125	1.15345
79616	CCNJL	cyclin J like	3.1984	3.8993e-26	7.46529e-25	Up in MCF10 MALINC	-0.560739	2.91683e-13	3.15181e-12		5.35989	5.26858	4.67899	4.82873	-2.03692	-0.960036	1.54261	1.37973
3732	CD82	CD82 molecule	2.07476	1.16105e-259	1.46102e-256	Up in MCF10 MALINC	-0.571536	7.61116e-31	2.32056e-29		5.73062	5.75656	5.16701	5.17877	3.71213	3.70047	5.7759	5.7763
140862	ISM1	isthmin 1	2.17124	1.60508e-10	1.04307e-09	Up in MCF10 MALINC	-0.572592	0.103798	0.17558		0.687362	-0.10385	-0.221427	-0.153755	-0.944675	-1.23281	0.706239	1.17774
57761	TRIB3	tribbles pseudokinase 3	1.16961	9.65087e-95	1.21443e-92	Up in MCF10 MALINC	-0.576168	4.12682e-29	1.16105e-27		5.85207	5.80909	5.23999	5.27111	4.39721	4.53506	5.61462	5.64415
126917	IFFO2	intermediate filament family orphan 2	1.06655	1.31145e-39	4.48225e-38	Up in MCF10 MALINC	-0.581945	2.96723e-24	6.94964e-23		5.48535	5.49161	4.90759	4.90757	3.28702	3.28151	4.29911	4.40257
57718	PPP4R4	protein phosphatase 4 regulatory subunit 4	6.33752	5.16617e-06	1.95757e-05	Up in MCF10 MALINC	-0.588855	7.26049e-05	0.000277241		3.70451	4.05211	3.42776	3.16485	-3.81057	-3.81057	-0.735407	-2.43757
3861	KRT14	keratin 14	1.00916	4.96011e-87	5.04837e-85	Up in MCF10 MALINC	-0.594022	7.10219e-16	9.58173e-15		5.07257	5.02383	4.40523	4.50545	10.5306	10.476	11.5284	11.497
114548	NLRP3	NLR family pyrin domain containing 3	1.30524	7.32723e-07	3.14589e-06	Up in MCF10 MALINC	-0.610489	1	1		-3.08427	-3.07088	-3.81057	-2.93913	-0.33023	-0.0636823	1.03526	1.02544
84953	MICALCL	MICAL C-terminal like	1.09758	0.00109328	0.00279107	Up in MCF10 MALINC	-0.611226	0.233501	0.341445		-1.02616	-0.634597	-1.58459	-1.13438	-0.531237	-1.08998	0.211498	0.313012
9050	PSTPIP2	proline-serine-threonine phosphatase interacting protein 2	1.4047	3.52232e-83	3.31673e-81	Up in MCF10 MALINC	-0.617007	9.4077e-21	1.80863e-19		5.01339	5.124	4.47869	4.42833	3.66976	3.67068	5.06394	5.07753
3635	INPP5D	inositol polyphosphate-5-phosphatase D	3.55372	1.3692e-192	7.01943e-190	Up in MCF10 MALINC	-0.617146	4.52658e-22	9.43628e-21		6.28202	6.41014	5.7373	5.72418	1.27268	0.981999	4.55991	4.77718
57214	CEMIP	cell migration inducing hyaluronidase 1	2.82319	1.32196e-37	4.09365e-36	Up in MCF10 MALINC	-0.623169	0.00770005	0.0186499		0.953679	1.37927	0.526339	0.631519	-0.531237	-0.203795	2.24856	2.43231
29094	LGALSL	galectin like	1.73939	1.10134e-87	1.12924e-85	Up in MCF10 MALINC	-0.626834	2.81887e-23	6.243e-22		6.28029	6.43662	5.71187	5.75609	3.08493	3.38297	5.00632	4.90455
9603	NFE2L3	nuclear factor, erythroid 2 like 3	1.6589	5.28769e-31	1.26411e-29	Up in MCF10 MALINC	-0.632959	1.02093e-45	4.63335e-44		6.4345	6.43105	5.79974	5.80115	1.2309	1.01398	2.65818	2.90211
118429	ANTXR2	ANTXR cell adhesion molecule 2	1.06922	6.61996e-48	2.99456e-46	Up in MCF10 MALINC	-0.641345	1.40474e-14	1.69082e-13		4.53049	4.59282	3.98983	3.85167	4.22966	4.35012	5.29035	5.42064
64093	SMOC1	SPARC related modular calcium binding 1	2.47611	9.79372e-211	7.97439e-208	Up in MCF10 MALINC	-0.650981	1.26469e-37	4.55881e-36		7.58803	7.6279	6.98946	6.92443	3.00042	3.18648	5.57047	5.53437
161176	SYNE3	spectrin repeat containing nuclear envelope family member 3	1.08625	5.09454e-05	0.000165459	Up in MCF10 MALINC	-0.663039	0.0127001	0.0290349		0.845502	0.800816	0.125304	0.256398	-0.153835	-0.279308	0.577475	1.07801
54869	EPS8L1	EPS8 like 1	1.01502	8.98478e-53	4.57233e-51	Up in MCF10 MALINC	-0.677652	5.72005e-13	6.03023e-12		4.1381	4.1792	3.53315	3.43309	5.48195	5.51898	6.6074	6.40729
51090	PLLP	plasmolipin	2.02253	6.89188e-52	3.41926e-50	Up in MCF10 MALINC	-0.682982	0.00573508	0.0143813		0.88247	0.914794	0.00483169	0.456117	1.42866	1.60306	3.44384	3.57684
1307	COL16A1	collagen type XVI alpha 1 chain	2.90396	5.84197e-114	1.0236e-111	Up in MCF10 MALINC	-0.694992	3.5769e-19	6.22786e-18		5.90356	5.86924	5.31475	5.05852	1.35278	1.51639	4.33341	4.26194
284434	NWD1	NACHT and WD repeat domain containing 1	1.81778	5.71589e-38	1.80638e-36	Up in MCF10 MALINC	-0.704241	2.60517e-14	3.06378e-13		4.24132	4.40404	3.5866	3.6592	1.42866	1.32569	3.23344	3.09941
1594	CYP27B1	cytochrome P450 family 27 subfamily B member 1	1.18294	1.12658e-08	6.05595e-08	Up in MCF10 MALINC	-0.705087	0.00107431	0.0032497		1.77789	1.55362	0.742688	1.19419	0.698662	1.10589	1.89577	2.21477
8444	DYRK3	dual specificity tyrosine phosphorylation regulated kinase 3	1.43905	8.34664e-20	1.10559e-18	Up in MCF10 MALINC	-0.708497	3.73432e-13	3.99154e-12		3.53493	3.56833	2.84951	2.84697	1.00167	0.981999	2.40853	2.39135
56606	SLC2A9	solute carrier family 2 member 9	2.22449	5.61617e-29	1.22231e-27	Up in MCF10 MALINC	-0.713316	1.39563e-14	1.68132e-13		4.25195	4.12102	3.53678	3.41721	0.0993255	0.00158079	2.125	2.30576
387509	GPR153	G protein-coupled receptor 153	1.19984	2.88346e-40	1.01302e-38	Up in MCF10 MALINC	-0.735203	8.1515e-21	1.56931e-19		4.37704	4.38109	3.66489	3.6285	2.8704	2.88304	4.07418	4.06111
10451	VAV3	vav guanine nucleotide exchange factor 3	1.12953	2.87242e-18	3.43351e-17	Up in MCF10 MALINC	-0.789618	2.28822e-11	2.10037e-10		4.32763	4.60702	3.65491	3.71871	3.01895	2.49831	3.9392	3.90252
875	CBS	cystathionine beta-synthase	1.30023	1.29224e-10	8.46833e-10	Up in MCF10 MALINC	-0.791771	1.314e-07	7.81286e-07		2.33959	2.30466	1.60516	1.4806	0.429895	0.236592	1.6361	1.55689
6574	SLC20A1	solute carrier family 20 member 1	1.43195	3.3459e-142	9.26279e-140	Up in MCF10 MALINC	-0.822855	5.60727e-52	3.04376e-50		8.6923	8.7246	7.93341	7.83661	6.73124	6.84346	8.22657	8.20983
54626	HES2	hes family bHLH transcription factor 2	2.99058	5.59712e-201	3.5216e-198	Up in MCF10 MALINC	-0.838188	5.52304e-12	5.37245e-11		3.21811	3.25868	2.50917	2.29833	2.27199	2.55376	5.43302	5.31919
55901	THSD1	thrombospondin type 1 domain containing 1	1.27533	2.92278e-15	2.8371e-14	Up in MCF10 MALINC	-0.851252	2.03916e-12	2.0618e-11		2.97451	2.97315	2.12202	2.14286	0.976603	1.01398	2.1881	2.30576
117195	MRGPRX3	MAS related GPR family member X3	1.01525	0.000143216	0.000433121	Up in MCF10 MALINC	-0.888132	7.67995e-19	1.29641e-17		3.68372	3.67463	2.72792	2.86464	0.0033241	-0.628438	0.75469	0.662001
3976	LIF	LIF interleukin 6 family cytokine	1.82273	2.06797e-48	9.50991e-47	Up in MCF10 MALINC	-0.888229	1.24813e-37	4.51087e-36		7.18153	7.15696	6.40605	6.14517	1.84339	2.02014	3.75795	3.69517
56911	MAP3K7CL	MAP3K7 C-terminal like	1.42907	2.89783e-05	9.79052e-05	Up in MCF10 MALINC	-0.896841	0.0917512	0.158653		-1.33011	-0.43519	-1.35228	-1.84591	-0.682707	-1.39134	0.27931	0.438957
4319	MMP10	matrix metallopeptidase 10	4.38222	3.5449e-22	5.45812e-21	Up in MCF10 MALINC	-0.911102	0.000901257	0.0027735		0.728552	0.760731	-0.271272	0.024521	-2.25704	-3.81057	0.706239	0.970873
64129	TINAGL1	tubulointerstitial nephritis antigen like 1	1.10675	4.88728e-95	6.26387e-93	Up in MCF10 MALINC	-0.919075	2.13486e-71	1.94412e-69		9.34786	9.36297	8.46381	8.40861	7.15572	7.17497	8.31833	8.22193
2040	STOM	stomatin	1.92463	2.51831e-273	3.87316e-270	Up in MCF10 MALINC	-0.942958	1.61088e-70	1.42935e-68		6.7385	6.66621	5.74672	5.77491	5.08757	5.07752	6.97194	7.04048
29015	SLC43A3	solute carrier family 43 member 3	1.04432	3.2694e-75	2.586e-73	Up in MCF10 MALINC	-0.956006	5.30529e-58	3.44769e-56		6.86914	6.73506	5.83991	5.85739	6.4176	6.44201	7.43007	7.51672
171177	RHOV	ras homolog family member V	1.20577	1.69129e-37	5.1794e-36	Up in MCF10 MALINC	-0.965546	1.95332e-17	2.95819e-16		3.66262	3.7119	2.71518	2.74252	3.57276	3.50615	4.84226	4.62427
1475	CSTA	cystatin A	1.45797	7.20308e-122	1.4043e-119	Up in MCF10 MALINC	-0.981983	8.09356e-32	2.52322e-30		4.76632	4.81949	3.77335	3.85462	5.86489	5.86533	7.41719	7.21605
7057	THBS1	thrombospondin 1	1.56012	2.06e-166	7.12861e-164	Up in MCF10 MALINC	-0.983181	1.49209e-69	1.28283e-67		11.839	11.7192	10.7548	10.8383	9.63663	9.60696	11.1967	11.167
1839	HBEGF	heparin binding EGF like growth factor	3.13312	1.31585e-153	3.95956e-151	Up in MCF10 MALINC	-0.998778	3.27732e-57	2.09054e-55		5.33843	5.35188	4.3772	4.31934	1.14353	1.04527	4.16885	4.22454
3157	HMGCS1	3-hydroxy-3-methylglutaryl-CoA synthase 1	1.07053	8.16939e-69	5.8289e-67	Up in MCF10 MALINC	-1.00632	9.04296e-70	7.82329e-68	Down in DCIS MALINC	6.72457	6.81675	5.69087	5.8374	5.16032	5.17445	6.29109	6.17361
5228	PGF	placental growth factor	6.13739	1.71126e-05	5.9907e-05	Up in MCF10 MALINC	-1.05523	8.55845e-06	3.86891e-05	Down in DCIS MALINC	1.17841	1.4055	0.163325	0.392567	-3.81057	-3.81057	-1.30182	-1.57478
134429	STARD4	StAR related lipid transfer domain containing 4	1.25648	1.85555e-31	4.53791e-30	Up in MCF10 MALINC	-1.09123	1.0326e-40	4.19155e-39	Down in DCIS MALINC	5.17111	5.37198	4.20105	4.17099	2.70478	2.7845	4.04282	3.92423
4318	MMP9	matrix metallopeptidase 9	1.04149	0.00286199	0.00669409	Up in MCF10 MALINC	-1.12308	0.274682	0.389006		-1.71567	-2.58429	-2.9487	-2.64435	-0.33023	-1.56946	0.176359	0.222494
729359	PLIN4	perilipin 4	1.18093	5.16815e-06	1.95779e-05	Up in MCF10 MALINC	-1.18393	3.51901e-101	5.02166e-99	Down in DCIS MALINC	5.91364	5.92131	4.72579	4.74533	-0.531237	0.0640189	0.824447	0.942797
79772	MCTP1	multiple C2 and transmembrane domain containing 1	3.74404	8.33706e-41	2.98968e-39	Up in MCF10 MALINC	-1.19256	5.07933e-54	2.90529e-52	Down in DCIS MALINC	5.13518	5.23239	3.95232	4.03713	-1.52644	-1.56946	1.86299	1.97245
5791	PTPRE	protein tyrosine phosphatase receptor type E	1.26993	5.07886e-27	1.01886e-25	Up in MCF10 MALINC	-1.20074	1.98034e-23	4.40704e-22	Down in DCIS MALINC	3.67847	3.88969	2.40987	2.76151	2.65035	2.65864	3.87489	3.95968
27350	APOBEC3C	apolipoprotein B mRNA editing enzyme catalytic subunit 3C	1.0813	5.31707e-12	3.95268e-11	Up in MCF10 MALINC	-1.27993	6.68579e-65	5.25822e-63	Down in DCIS MALINC	4.86659	4.84607	3.57959	3.58296	1.25194	1.16406	2.27372	2.2723
55808	ST6GALNAC1	ST6 N-acetylgalactosaminide alpha-2,6-sialyltransferase 1	1.65776	4.7146e-06	1.7963e-05	Up in MCF10 MALINC	-1.37737	0.0823585	0.144892		-1.71567	-1.68986	-2.65606	-2.64435	-1.04375	-1.08998	0.176359	0.729292
54578	UGT1A6	UDP glucuronosyltransferase family 1 member A6	3.12828	5.37513e-09	2.99648e-08	Up in MCF10 MALINC	-1.40358	5.32805e-19	9.12758e-18	Down in DCIS MALINC	3.02498	2.75586	1.59128	1.43402	-3.24124	-2.00938	-0.0969717	-0.0322812
9635	CLCA2	chloride channel accessory 2	3.23837	0	0	Up in MCF10 MALINC	-1.40706	1.97394e-67	1.62639e-65	Down in DCIS MALINC	5.02584	5.15139	3.5831	3.78518	3.56016	3.26167	6.6238	6.70241
9047	SH2D2A	SH2 domain containing 2A	1.23271	4.22356e-10	2.65618e-09	Up in MCF10 MALINC	-1.43699	0.000786901	0.00245654	Down in DCIS MALINC	-0.561561	0.102671	-1.35228	-1.56791	0.570528	0.529942	1.77177	1.71464
216	ALDH1A1	aldehyde dehydrogenase 1 family member A1	5.70343	0.000255288	0.000736493	Up in MCF10 MALINC	-1.55392	2.29105e-12	2.30638e-11	Down in DCIS MALINC	1.58952	1.70915	0.236487	0.0658486	-3.81057	-3.81057	-1.40449	-2.43757
65989	DLK2	delta like non-canonical Notch ligand 2	1.32126	4.54203e-18	5.3644e-17	Up in MCF10 MALINC	-1.55398	1.22373e-12	1.25753e-11	Down in DCIS MALINC	1.58952	1.70915	0.404641	-0.153755	1.41006	1.21997	2.55936	2.70726
660	BMX	BMX non-receptor tyrosine kinase	5.4872	0.00098349	0.0025351	Up in MCF10 MALINC	-1.5612	6.90193e-28	1.88064e-26	Down in DCIS MALINC	2.80194	2.81577	1.2985	1.24904	-3.81057	-3.81057	-2.06829	-1.747
3575	IL7R	interleukin 7 receptor	2.28455	1.43877e-13	1.22859e-12	Up in MCF10 MALINC	-1.67072	4.92353e-41	2.00446e-39	Down in DCIS MALINC	3.40121	3.34254	1.79876	1.6396	-1.38981	-0.840832	1.11165	0.793584
130497	OSR1	odd-skipped related transcription factor 1	2.35368	1.63827e-16	1.72317e-15	Up in MCF10 MALINC	-1.6864	7.86331e-60	5.38831e-58	Down in DCIS MALINC	4.01449	3.92185	2.26876	2.3241	-0.851965	-1.23281	1.13013	1.24826
28984	RGCC	regulator of cell cycle	2.45775	3.45484e-08	1.75172e-07	Up in MCF10 MALINC	-1.69444	1.30397e-10	1.10869e-09	Down in DCIS MALINC	1.08635	1.21097	-0.550147	-0.357208	-2.25704	-1.77272	0.0265589	0.125913
6507	SLC1A3	solute carrier family 1 member 3	2.35779	1.72939e-90	1.8849e-88	Up in MCF10 MALINC	-1.70396	1.63358e-110	2.66023e-108	Down in DCIS MALINC	5.33009	5.23056	3.54039	3.62504	1.69764	1.53855	3.95224	3.97363
348013	TMEM255B	transmembrane protein 255B	2.39505	4.73629e-10	2.96248e-09	Up in MCF10 MALINC	-1.72216	3.08355e-07	1.74001e-06	Down in DCIS MALINC	0.601278	0.633325	-1.24879	-0.728998	-1.265	-2.29264	0.656104	0.268463
9938	ARHGAP25	Rho GTPase activating protein 25	6.40707	1.2683e-06	5.27996e-06	Up in MCF10 MALINC	-1.72339	1.52133e-26	3.95831e-25	Down in DCIS MALINC	3.50561	3.17727	1.57726	1.71947	-3.81057	-3.81057	-0.95159	-1.57478
51129	ANGPTL4	angiopoietin like 4	1.74967	1.13503e-125	2.38047e-123	Up in MCF10 MALINC	-1.82015	3.38845e-118	6.70042e-116	Down in DCIS MALINC	5.8155	5.92924	4.08452	4.02932	4.4183	4.71122	6.3573	6.25792
11254	SLC6A14	solute carrier family 6 member 14	1.10864	4.94086e-95	6.27444e-93	Up in MCF10 MALINC	-1.86169	1.3248e-215	5.73059e-213	Down in DCIS MALINC	6.28978	6.36323	4.48621	4.44995	5.71004	5.80033	6.91944	6.79562
285386	TPRG1	tumor protein p63 regulated 1	1.55729	0.025529	0.0476821	Up in MCF10 MALINC	-1.88524	3.57809e-10	2.90657e-09	Down in DCIS MALINC	1.47316	1.43127	0.125304	-1.04368	-2.25704	-2.64544	-0.95159	-1.747
624	BDKRB2	bradykinin receptor B2	3.4945	2.78153e-92	3.31914e-90	Up in MCF10 MALINC	-1.99143	2.48479e-47	1.18194e-45	Down in DCIS MALINC	3.39483	3.49081	1.42909	1.52573	0.145032	0.00158079	3.38734	3.60847
7476	WNT7A	Wnt family member 7A	1.60526	4.43968e-67	3.01246e-65	Up in MCF10 MALINC	-2.00594	4.85975e-13	5.1468e-12	Down in DCIS MALINC	0.953679	1.24042	-1.15223	-0.470815	2.62638	2.68868	4.23438	4.26761
558	AXL	AXL receptor tyrosine kinase	2.46388	2.33529e-63	1.46932e-61	Up in MCF10 MALINC	-2.05309	1.06734e-93	1.38076e-91	Down in DCIS MALINC	5.85556	5.814	3.72332	3.84871	1.55255	0.881562	3.54028	3.90252
6262	RYR2	ryanodine receptor 2	1.39115	2.32166e-21	3.4079e-20	Up in MCF10 MALINC	-2.16093	1.90847e-15	2.48983e-14	Down in DCIS MALINC	1.08635	1.4055	-1.06173	-0.53116	1.33317	1.29998	2.71438	2.64764
53637	S1PR5	sphingosine-1-phosphate receptor 5	3.25597	3.08225e-10	1.95799e-09	Up in MCF10 MALINC	-2.51604	3.80165e-16	5.22048e-15	Down in DCIS MALINC	1.42386	1.02042	-1.35228	-0.877776	-2.83408	-2.29264	-0.0546087	0.175012
3363	HTR7	5-hydroxytryptamine receptor 7	1.57062	9.5115e-40	3.27508e-38	Up in MCF10 MALINC	-2.98226	8.01476e-75	7.75806e-73	Down in DCIS MALINC	3.31594	3.31513	0.583543	0.18317	2.3226	2.18374	3.71879	3.92781
90293	KLHL13	kelch like family member 13	3.31115	2.2785e-72	1.74249e-70	Up in MCF10 MALINC	-3.25619	7.96886e-150	2.34691e-147	Down in DCIS MALINC	4.13428	4.23513	1.09716	0.83646	-0.394171	0.00158079	2.95109	3.06074
654346	LGALS9C	galectin 9C	2.41907	1.91375e-09	1.12485e-08	Up in MCF10 MALINC	-3.27646	2.32985e-16	3.25316e-15	Down in DCIS MALINC	1.05431	0.633325	-1.71648	-2.3997	-2.25704	-1.08998	0.681389	0.313012
9956	HS3ST2	heparan sulfate-glucosamine 3-sulfotransferase 2	1.87436	1.17815e-06	4.92687e-06	Up in MCF10 MALINC	-3.28419	2.70487e-27	7.18632e-26	Down in DCIS MALINC	1.77789	1.62234	-1.58459	-1.13438	-1.04375	-2.00938	0.550283	-0.148285
284194	LGALS9B	galectin 9B	1.53588	0.000361632	0.00101474	Up in MCF10 MALINC	-3.34537	1.22224e-11	1.15169e-10	Down in DCIS MALINC	0.194027	0.225565	-2.41288	-2.64435	-1.84598	-0.960036	0.176359	-0.341908
348938	NIPAL4	NIPA like domain containing 4	4.00387	9.05963e-21	1.27572e-19	Up in MCF10 MALINC	-3.51513	0.500879	0.616992		-3.81057	-2.58429	-3.81057	-3.81057	-2.25704	-2.64544	1.13013	0.824687
3075	CFH	complement factor H	2.99681	2.72434e-24	4.69619e-23	Up in MCF10 MALINC	-3.51517	9.34944e-250	6.16261e-247	Down in DCIS MALINC	5.37456	5.49161	1.81079	2.06347	-1.67738	-0.960036	1.42777	1.48082
80008	TMEM156	transmembrane protein 156	1.21532	0.000488673	0.00133733	Up in MCF10 MALINC	-3.82139	1.80037e-29	5.17029e-28	Down in DCIS MALINC	1.26495	1.50592	-2.02306	-2.00798	-0.851965	-1.23281	-0.0134541	0.222494
8771	TNFRSF6B	TNF receptor superfamily member 6b	1.80021	1.12372e-33	2.98551e-32	Up in MCF10 MALINC	-4.34045	1.82729e-191	7.02593e-189	Down in DCIS MALINC	4.01449	4.02275	-0.173248	-0.251898	0.816337	1.32569	2.8432	2.81186
23553	HYAL4	hyaluronidase 4	5.08086	0.00807932	0.0171105	Up in MCF10 MALINC	-4.82995	5.36488e-24	1.23357e-22	Down in DCIS MALINC	0.807563	0.986065	-2.65606	-3.31003	-3.81057	-3.81057	-1.90885	-2.76788
5265	SERPINA1	serpin family A member 1	2.78071	5.82139e-25	1.04921e-23	Up in MCF10 MALINC	-5.23582	0	0	Down in DCIS MALINC	7.33902	7.42124	2.16013	2.17154	-1.04375	-1.08998	1.48633	1.59346
79413	ZBED2	zinc finger BED-type containing 2	1.07666	1.03285e-45	4.38548e-44	Up in MCF10 MALINC	-6.56813	2.005e-06	1.00774e-05	Down in DCIS MALINC	-0.775239	-1.30247	-3.81057	-3.81057	3.88372	4.00101	5.01629	5.0064
5806	PTX3	pentraxin 3	2.30943	8.40652e-07	3.58592e-06	Up in MCF10 MALINC	-8.25052	6.15982e-141	1.6397e-138	Down in DCIS MALINC	3.41389	3.33574	-2.9487	-3.81057	-2.03692	-2.29264	-0.381158	-0.0322812
127294	MYOM3	myomesin 3	-1.01787	1.95155e-20	2.67724e-19	Down in MCF10 MALINC	4.75223	0.0156828	0.0349793		-3.81057	-3.81057	-2.65606	-2.19059	3.29718	3.33313	2.35454	2.23806
8532	CPZ	carboxypeptidase Z	-3.11148	9.23394e-19	1.14633e-17	Down in MCF10 MALINC	4.56714	0.0317664	0.0642761		-3.81057	-3.81057	-2.20485	-2.93913	1.0263	1.04527	-2.24756	-1.28193
9721	GPRIN2	G protein regulated inducer of neurite outgrowth 2	-1.44065	1.76719e-20	2.43639e-19	Down in MCF10 MALINC	3.88485	2.10883e-05	8.90766e-05	Up in DCIS MALINC	-3.81057	-3.07088	-1.24879	-0.877776	2.50893	2.64849	1.20178	1.1036
176	ACAN	aggrecan	-4.56526	7.04556e-27	1.39321e-25	Down in MCF10 MALINC	3.68443	1.69487e-07	9.92206e-07	Up in DCIS MALINC	-3.81057	-2.58429	-0.678776	-0.251898	1.0263	1.0759	-2.69101	-2.76788
54094			-2.12947	1.04073e-34	2.83022e-33	Down in MCF10 MALINC	3.42378	0.500719	0.616988		-3.81057	-3.81057	-3.31621	-2.93913	3.30223	3.06198	1.28661	0.824687
345557	PLCXD3	phosphatidylinositol specific phospholipase C X domain containing 3	-1.38962	1.93485e-79	1.66349e-77	Down in MCF10 MALINC	3.36487	7.00331e-06	3.21206e-05	Up in DCIS MALINC	-3.08427	-3.07088	-0.678776	-0.80147	5.72986	5.73227	4.4354	4.23035
85352	SHISAL1	shisa like 1	-1.44061	1.02954e-34	2.80529e-33	Down in MCF10 MALINC	2.9462	4.2673e-16	5.83099e-15	Up in DCIS MALINC	-1.17015	-2.58429	1.037	0.83646	3.32723	3.38297	1.9797	1.85684
152816	ODAPH	odontogenesis associated phosphoprotein	-2.03049	1.30232e-32	3.33828e-31	Down in MCF10 MALINC	2.90449	0.500234	0.616895		-3.81057	-3.81057	-3.31621	-3.31003	2.6424	2.49831	0.681389	0.478609
5732	PTGER2	prostaglandin E receptor 2	-1.62792	6.533e-27	1.29983e-25	Down in MCF10 MALINC	2.90449	0.500165	0.616883		-3.81057	-3.81057	-3.31621	-3.31003	2.75723	2.7181	1.01551	1.29343
283208	P4HA3	prolyl 4-hydroxylase subunit alpha 3	-1.7023	1.07539e-43	4.2409e-42	Down in MCF10 MALINC	2.90449	0.500039	0.616879		-3.81057	-3.81057	-3.31621	-3.31003	3.22984	3.20738	1.52874	1.55689
83445	GSG1	germ cell associated 1	-1.2449	0.000162912	0.000486986	Down in MCF10 MALINC	2.9044	0.50111	0.61706		-3.81057	-3.81057	-2.9487	-3.81057	0.636017	0.18133	-0.489854	-1.03861
5540	NPY4R	neuropeptide Y receptor Y4	-1.87682	6.53272e-18	7.63088e-17	Down in MCF10 MALINC	2.68325	0.0400861	0.0784049		-3.81057	-3.07088	-2.20485	-1.84591	2.00084	1.95573	0.46549	-0.341908
404203	SPINK6	serine peptidase inhibitor Kazal type 6	-1.00262	3.36093e-27	6.76192e-26	Down in MCF10 MALINC	2.42742	0.109549	0.183736		-3.08427	-3.81057	-2.41288	-2.00798	3.76798	3.73926	2.77437	2.74026
5672	PSG4	pregnancy specific beta-1-glycoprotein 4	-1.37206	2.60533e-15	2.53251e-14	Down in MCF10 MALINC	2.23526	0.000211646	0.000741484	Up in DCIS MALINC	-2.24342	-2.58429	-0.550147	-0.728998	2.37148	2.15534	0.954589	0.914164
140766	ADAMTS14	ADAM metallopeptidase with thrombospondin type 1 motif 14	-1.21358	2.35404e-23	3.86991e-22	Down in MCF10 MALINC	2.11622	0.0707887	0.127502		-3.08427	-3.81057	-2.20485	-2.64435	3.26649	3.43114	2.14331	2.14255
100132929	FAM25BP	protein FAM25	-1.21138	2.37938e-09	1.38442e-08	Down in MCF10 MALINC	2.11622	0.0714958	0.128659		-3.08427	-3.81057	-2.20485	-2.64435	2.01321	1.85338	0.550283	0.998413
644054	FAM25C	family with sequence similarity 25 member C	-1.17279	1.15017e-08	6.16842e-08	Down in MCF10 MALINC	2.11622	0.071605	0.128771		-3.08427	-3.81057	-2.20485	-2.64435	1.98835	1.79935	0.550283	0.998413
100133093	FAM25G	family with sequence similarity 25 member G	-1.20178	6.24086e-09	3.44992e-08	Down in MCF10 MALINC	2.11622	0.0717029	0.128881		-3.08427	-3.81057	-2.20485	-2.64435	2.02548	1.81759	0.550283	0.998413
147920	IGFL2	IGF like family member 2	-1.04577	3.03953e-05	0.000102318	Down in MCF10 MALINC	2.08538	1	1		-3.81057	-3.81057	-3.81057	-3.31003	1.33317	1.13526	-0.0134541	0.5172
27202	C5AR2	complement component 5a receptor 2	-2.36618	2.4818e-23	4.07027e-22	Down in MCF10 MALINC	2.08538	1	1		-3.81057	-3.81057	-3.81057	-3.31003	1.81539	2.11167	-0.232079	-0.412689
91683	SYT12	synaptotagmin 12	-1.41893	1.04656e-38	3.4205e-37	Down in MCF10 MALINC	2.08534	1	1		-3.81057	-3.81057	-3.31621	-3.81057	3.93014	4.07488	2.65818	2.50131
84913	ATOH8	atonal bHLH transcription factor 8	-6.76553	1.4661e-58	8.35135e-57	Down in MCF10 MALINC	2.04369	3.12073e-05	0.000127463	Up in DCIS MALINC	-1.95555	-1.93115	-0.271272	-0.153755	2.10858	1.88831	-3.81057	-2.76788
645027	EVPLL	envoplakin like	-2.24344	1.61093e-12	1.26194e-11	Down in MCF10 MALINC	1.93659	6.17077e-17	9.01962e-16	Up in DCIS MALINC	-0.465526	0.338807	1.92585	1.77036	0.898695	0.846466	-1.30182	-1.03861
10417	SPON2	spondin 2	-1.55663	1.00499e-158	3.23513e-156	Down in MCF10 MALINC	1.90872	0.00951349	0.0225335		-2.60344	-2.58429	-1.24879	-1.13438	5.94459	5.96482	4.42795	4.36604
7145	TNS1	tensin 1	-1.80184	1.19792e-66	8.01043e-65	Down in MCF10 MALINC	1.87749	5.32804e-05	0.000208218	Up in DCIS MALINC	-1.71567	-1.93115	-0.221427	-0.201992	4.01875	3.96464	2.29844	2.07948
3671	ISLR	immunoglobulin superfamily containing leucine rich repeat	-1.82526	0.000223022	0.000649636	Down in MCF10 MALINC	1.69209	5.6345e-06	2.64203e-05	Up in DCIS MALINC	-1.17015	0.165426	1.4902	0.951182	-0.21027	0.236592	-2.45231	-0.93079
126823	KLHDC9	kelch domain containing 9	-1.37429	8.24685e-08	3.97745e-07	Down in MCF10 MALINC	1.68202	0.148209	0.234942		-3.08427	-3.07088	-2.41288	-1.84591	1.18788	1.0759	-0.329734	0.0224005
163782	KANK4	KN motif and ankyrin repeat domains 4	-1.47128	4.79734e-287	9.4864e-284	Down in MCF10 MALINC	1.64097	4.68243e-08	2.95416e-07	Up in DCIS MALINC	-0.561561	-0.866053	0.974212	0.658786	7.29496	7.28474	5.84046	5.79507
84665	MYPN	myopalladin	-2.31499	4.53799e-160	1.53207e-157	Down in MCF10 MALINC	1.53224	3.97388e-19	6.85866e-18	Up in DCIS MALINC	1.14837	0.7195	2.51653	2.38252	5.24409	5.17445	2.96145	2.83496
4091	SMAD6	SMAD family member 6	-1.69109	2.08052e-24	3.63159e-23	Down in MCF10 MALINC	1.47382	2.49767e-39	9.57693e-38	Up in DCIS MALINC	2.60588	2.30466	3.88565	3.96796	2.46455	2.42883	0.933698	0.591416
6550	SLC9A3	solute carrier family 9 member A3	-2.11512	6.14905e-05	0.000197483	Down in MCF10 MALINC	1.4736	0.000136807	0.000497291	Up in DCIS MALINC	-1.51005	-0.866053	0.0461171	0.291664	-0.531237	-0.443337	-2.24756	-2.16897
401237	CASC15	cancer susceptibility 15	-1.62597	4.11364e-18	4.86259e-17	Down in MCF10 MALINC	1.46995	0.375591	0.496413		-3.08427	-3.81057	-2.9487	-2.64435	2.16513	2.09681	0.40606	0.729292
652995	UCA1	urothelial cancer associated 1	-1.09739	2.0716e-99	2.86751e-97	Down in MCF10 MALINC	1.44995	3.5298e-05	0.000142655	Up in DCIS MALINC	-0.664448	-1.30247	0.306118	0.456117	6.18783	6.17214	5.10889	5.05476
8356	H3C12	H3 clustered histone 12	-1.08974	1.13101e-08	6.0774e-08	Down in MCF10 MALINC	1.3084	4.44653e-05	0.000176105	Up in DCIS MALINC	-0.775239	-0.344953	0.555225	0.787889	1.88439	2.11167	1.13013	0.62714
391267	ANKRD20A11P	ankyrin repeat domain 20 family member A11, pseudogene	-1.86941	2.60294e-07	1.18247e-06	Down in MCF10 MALINC	1.26209	0.183938	0.281211		-2.24342	-3.81057	-2.02306	-2.00798	0.189335	0.485008	-1.51503	-1.15515
9201	DCLK1	doublecortin like kinase 1	-1.73854	5.11735e-76	4.07094e-74	Down in MCF10 MALINC	1.24638	6.15069e-07	3.31663e-06	Up in DCIS MALINC	0.133977	-0.10385	0.995445	1.4021	4.62396	4.54604	2.93541	2.75648
23639	LRRC6	leucine rich repeat containing 6	-1.3682	2.25827e-09	1.31506e-08	Down in MCF10 MALINC	1.23724	0.509106	0.623798		-3.08427	-3.07088	-2.65606	-2.19059	1.50075	1.32569	0.140341	0.0750851
57520	HECW2	HECT, C2 and WW domain containing E3 ubiquitin protein ligase 2	-1.83564	5.63498e-69	4.06247e-67	Down in MCF10 MALINC	1.23323	0.00956959	0.0226479		-1.71567	-1.4832	-0.678776	-0.412894	3.77889	3.80014	1.98985	1.9444
114990	VASN	vasorin	-1.34106	1.22331e-123	2.45407e-121	Down in MCF10 MALINC	1.21497	2.11389e-34	7.06776e-33	Up in DCIS MALINC	2.62782	2.79608	3.93593	3.90388	5.83992	5.88708	4.54277	4.49972
100505647			-1.06226	0.000682132	0.00180917	Down in MCF10 MALINC	1.21216	0.000392078	0.00130304	Up in DCIS MALINC	-1.02616	0.760731	1.26393	1.30189	1.18788	1.58187	0.577475	0.0750851
9839	ZEB2	zinc finger E-box binding homeobox 2	-1.54779	6.2752e-21	8.918e-20	Down in MCF10 MALINC	1.16876	0.625319	0.729882		-3.81057	-3.07088	-2.65606	-3.31003	2.5263	2.41692	0.846969	1.1036
2009	EML1	EMAP like 1	-1.23654	2.34678e-72	1.78484e-70	Down in MCF10 MALINC	1.15247	4.20704e-22	8.80995e-21	Up in DCIS MALINC	2.07796	2.27651	3.32667	3.3138	5.15055	5.17622	3.89935	3.96667
131583	FAM43A	family with sequence similarity 43 member A	-2.04034	6.41972e-38	2.01959e-36	Down in MCF10 MALINC	1.11963	4.9011e-08	3.08649e-07	Up in DCIS MALINC	0.55623	0.677056	1.71163	1.69333	2.65035	2.81205	0.801567	0.62714
283487	PRECSIT	p53 regulated carcinoma associated Stat3 activating long intergenic non-protein coding transcript	-1.06705	6.98093e-08	3.40486e-07	Down in MCF10 MALINC	1.10118	4.11167e-07	2.27458e-06	Up in DCIS MALINC	0.687362	0.7195	1.68574	1.85531	1.65088	2.12637	0.890985	0.793584
5021	OXTR	oxytocin receptor	-1.0857	3.37204e-14	3.00359e-13	Down in MCF10 MALINC	1.09846	0.00758317	0.0183925		-1.71567	-0.866053	-0.432054	-0.107078	2.602	2.5646	1.44263	1.61141
1397	CRIP2	cysteine rich protein 2	-1.3512	1.36653e-125	2.82321e-123	Down in MCF10 MALINC	1.07457	1.45409e-99	2.01275e-97	Up in DCIS MALINC	5.14472	5.23239	6.23306	6.29063	5.65582	5.65577	4.32341	4.28729
26084	ARHGEF26	Rho guanine nucleotide exchange factor 26	-1.19675	1.60175e-19	2.09164e-18	Down in MCF10 MALINC	1.0401	2.74609e-10	2.25721e-09	Up in DCIS MALINC	1.56699	1.771	2.80811	2.57372	3.65404	3.4488	2.51081	2.19109
9715	FAM131B	family with sequence similarity 131 member B	-1.3241	8.05248e-06	2.97789e-05	Down in MCF10 MALINC	1.03264	4.65818e-07	2.55563e-06	Up in DCIS MALINC	0.728552	0.760731	1.67262	1.81951	0.466359	0.846466	-0.95159	-0.209983
1545	CYP1B1	cytochrome P450 family 1 subfamily B member 1	-1.26194	9.78018e-90	1.04944e-87	Down in MCF10 MALINC	1.00708	4.59251e-14	5.30188e-13	Up in DCIS MALINC	1.8728	1.90576	2.826	2.93881	5.44702	5.46794	4.16885	4.23325
5618	PRLR	prolactin receptor	-2.91923	0.000528814	0.00143526	Down in MCF10 MALINC	1.00455	1.88862e-34	6.34522e-33	Up in DCIS MALINC	3.56934	3.60841	4.58056	4.59816	-1.38981	-1.77272	-2.97717	-3.81057
23336	SYNM	synemin	-2.03888	1.76896e-27	3.60088e-26	Down in MCF10 MALINC	0.984014	5.71971e-33	1.83269e-31		3.71991	3.83282	4.78033	4.73416	2.10858	2.33066	0.211498	0.268463
1953	MEGF6	multiple EGF like domains 6	-1.47726	8.1249e-122	1.56201e-119	Down in MCF10 MALINC	0.934106	7.74471e-31	2.3561e-29		3.71991	3.60841	4.62381	4.56792	5.67542	5.72745	4.16213	4.30117
389816	LRRC26	leucine rich repeat containing 26	-1.30297	3.24371e-05	0.000108742	Down in MCF10 MALINC	0.893671	0.0339754	0.0681316		-1.17015	-0.634597	-0.489893	0.256398	0.925135	0.735746	-0.735407	-0.0322812
9856	KIAA0319	KIAA0319	-1.01339	1.73038e-13	1.46917e-12	Down in MCF10 MALINC	0.884527	0.000826756	0.00256879		0.00581318	0.0370616	0.742688	0.973071	2.89736	2.74693	1.93834	1.68105
55616	ASAP3	ArfGAP with SH3 domain, ankyrin repeat and PH domain 3	-1.57174	4.18169e-135	1.01549e-132	Down in MCF10 MALINC	0.87821	3.05175e-07	1.72347e-06		1.17841	1.26928	2.03241	2.13317	5.8503	5.85433	4.2172	4.36074
55286	C4orf19	chromosome 4 open reading frame 19	-1.51729	5.8565e-74	4.52881e-72	Down in MCF10 MALINC	0.87303	3.76762e-30	1.10725e-28		4.33431	4.12102	5.10487	5.10138	4.94303	4.835	3.43643	3.31188
112609	MRAP2	melanocortin 2 receptor accessory protein 2	-1.07681	0.000317551	0.000899066	Down in MCF10 MALINC	0.847823	0.0147513	0.0331365		-0.290738	-0.43519	-0.0376701	0.787889	0.728993	0.915824	-0.0969717	-0.341908
2335	FN1	fibronectin 1	-2.04843	1.07752e-288	2.48583e-285	Down in MCF10 MALINC	0.847363	4.36335e-37	1.54865e-35		5.29281	5.35693	6.18535	6.15717	10.5408	10.6016	8.57913	8.46401
333	APLP1	amyloid beta precursor like protein 1	-1.55392	2.6885e-05	9.12562e-05	Down in MCF10 MALINC	0.846198	0.000659826	0.0020972		0.194027	0.338807	0.974212	1.17543	-0.0471836	0.123866	-1.40449	-1.28193
152007	GLIPR2	GLI pathogenesis related 2	-1.00986	2.00452e-09	1.1747e-08	Down in MCF10 MALINC	0.830967	1.66084e-13	1.83621e-12		2.54953	2.46293	3.31405	3.34771	1.92426	2.12637	1.01551	1.05197
151473	SLC16A14	solute carrier family 16 member 14	-1.10173	6.89258e-35	1.89676e-33	Down in MCF10 MALINC	0.826776	3.9638e-21	7.73864e-20		4.25195	4.49236	5.11461	5.28321	5.14353	5.0813	3.92603	4.11243
1041	CDSN	corneodesmosin	-1.01699	1.70996e-05	5.98768e-05	Down in MCF10 MALINC	0.825518	0.00718746	0.0175589		0.00581318	-0.344953	0.886009	0.291664	1.39122	1.2738	0.550283	0.0750851
152877	FAM53A	family with sequence similarity 53 member A	-1.26955	0.003099	0.00719255	Down in MCF10 MALINC	0.803621	0.0236807	0.0499069		-0.465526	-0.531451	0.125304	0.359711	-0.851965	-0.203795	-1.20598	-2.43757
5167	ENPP1	ectonucleotide pyrophosphatase/phosphodiesterase 1	-2.18773	7.84873e-19	9.77877e-18	Down in MCF10 MALINC	0.784683	5.83493e-07	3.1599e-06		1.67629	1.55362	2.35342	2.42284	1.37213	1.68481	-0.95159	-0.148285
84848	MIR503HG	MIR503 host gene	-1.63392	1.07627e-05	3.91221e-05	Down in MCF10 MALINC	0.746158	0.432359	0.552809		-3.08427	-2.22107	-1.86164	-2.3997	0.636017	0.236592	-1.51503	-0.565606
56675	NRIP3	nuclear receptor interacting protein 3	-1.40537	6.65536e-28	1.37498e-26	Down in MCF10 MALINC	0.723861	0.0800515	0.141444		-0.465526	-1.93115	-0.550147	-0.201992	3.2192	3.10716	1.78349	1.77958
56171	DNAH7	dynein axonemal heavy chain 7	-1.13518	9.00142e-05	0.000280752	Down in MCF10 MALINC	0.717708	0.292538	0.408938		-1.33011	-2.58429	-0.820006	-1.84591	0.636017	0.773605	-0.28008	-0.487122
29091	STXBP6	syntaxin binding protein 6	-5.49746	0.0010012	0.00257738	Down in MCF10 MALINC	0.697235	0.000240194	0.000832024		1.11769	1.05398	1.68574	1.84347	-1.84598	-2.00938	-3.81057	-3.81057
100507376			-1.20963	4.57179e-06	1.74939e-05	Down in MCF10 MALINC	0.685227	0.05587	0.104424		-0.664448	-0.344953	0.0461171	0.220249	0.728993	1.0759	-0.329734	-0.148285
2200	FBN1	fibrillin 1	-1.56685	1.267e-215	1.09611e-212	Down in MCF10 MALINC	0.685144	0.00129831	0.00385151		0.687362	0.800816	1.38149	1.43402	7.92217	7.97784	6.39648	6.36956
100124700	HOTAIR	HOX transcript antisense RNA	-1.18835	0.000452947	0.00124745	Down in MCF10 MALINC	0.673334	1.08751e-05	4.81706e-05		2.09381	1.79104	2.66967	2.55932	0.274058	-0.0636823	-0.547436	-1.747
145788	C15orf65	chromosome 15 open reading frame 65	-1.20225	9.85368e-07	4.16345e-06	Down in MCF10 MALINC	0.667104	0.0808415	0.142513		-0.561561	-0.634597	-0.221427	0.220249	1.09777	1.51639	0.27931	-0.0322812
81544	GDPD5	glycerophosphodiester phosphodiesterase domain containing 5	-1.40483	2.39992e-12	1.84656e-11	Down in MCF10 MALINC	0.653985	2.27445e-05	9.54895e-05		1.47316	1.73007	2.24236	2.25431	1.60255	1.70454	0.344077	0.222494
100288152	SLC9A3-AS1	SLC9A3 antisense RNA 1	-1.9105	9.05832e-07	3.8509e-06	Down in MCF10 MALINC	0.6453	0.0581284	0.107959		0.251678	0.165426	1.21045	0.291664	0.429895	0.696867	-1.30182	-1.03861
55568	GALNT10	polypeptide N-acetylgalactosaminyltransferase 10	-1.13123	1.68357e-112	2.87704e-110	Down in MCF10 MALINC	0.641206	3.02133e-34	1.00051e-32		5.97804	5.98467	6.62452	6.61947	7.09588	7.07428	5.92625	5.98687
142679	DUSP19	dual specificity phosphatase 19	-1.2345	2.51596e-06	1.00103e-05	Down in MCF10 MALINC	0.613396	0.0068654	0.0168644		0.807563	0.633325	1.44461	1.17543	1.20955	0.773605	-0.28008	0.0224005
2564	GABRE	gamma-aminobutyric acid type A receptor subunit epsilon	-1.01579	2.07138e-06	8.39099e-06	Down in MCF10 MALINC	0.611757	0.000310201	0.00105318		2.83059	2.628	3.544	3.10167	1.85719	2.18374	0.890985	1.17774
56101	PCDHGB5	protocadherin gamma subfamily B, 5	-1.16152	2.02284e-05	7.00529e-05	Down in MCF10 MALINC	0.610963	0.211827	0.315892		-1.51005	-0.997382	-0.976576	-0.470815	0.844315	0.915824	-0.329734	-0.0891174
257194	NEGR1	neuronal growth regulator 1	-1.53928	5.93251e-16	6.00715e-15	Down in MCF10 MALINC	0.604895	0.00423147	0.0110367		0.953679	0.839818	1.41339	1.55505	2.06168	2.30503	0.436081	0.942797
349196	LINC00965	long intergenic non-protein coding RNA 965	-1.01195	0.000677545	0.00179908	Down in MCF10 MALINC	0.603572	0.0130982	0.0297907		0.46168	0.493568	1.13592	0.973071	0.189335	0.656911	-0.28008	-0.93079
10984	KCNQ1OT1	KCNQ1 opposite strand/antisense transcript 1	-1.5756	8.81707e-33	2.28123e-31	Down in MCF10 MALINC	0.587037	1.36966e-05	5.95441e-05		2.20013	2.27651	2.77779	2.85877	3.1424	3.33946	1.55634	1.82643
79633	FAT4	FAT atypical cadherin 4	-1.55642	1.37341e-35	3.89564e-34	Down in MCF10 MALINC	0.576401	0.000111552	0.000412214		1.8166	2.26222	2.48685	2.74888	3.65008	3.61963	2.10645	2.07948
4157	MC1R	melanocortin 1 receptor	-1.05572	6.97118e-11	4.69791e-10	Down in MCF10 MALINC	0.568602	0.00340904	0.00909559		1.29268	0.877793	1.72441	1.58379	2.19803	2.36826	1.1842	1.3155
5627	PROS1	protein S	-1.35058	5.05181e-84	4.82256e-82	Down in MCF10 MALINC	0.560603	6.60159e-05	0.000254037		1.85431	2.04578	2.50917	2.50025	5.24014	5.27521	3.94443	3.86561
3291	HSD11B2	hydroxysteroid 11-beta dehydrogenase 2	-2.23786	1.23102e-51	6.02114e-50	Down in MCF10 MALINC	0.560411	0.011673	0.0269521		1.17841	0.493568	1.68574	1.09786	3.95281	3.84083	1.64897	1.73115
1286	COL4A4	collagen type IV alpha 4 chain	-2.04105	8.59804e-181	3.4004e-178	Down in MCF10 MALINC	0.55802	0.0767787	0.136603		0.00581318	-0.344953	0.271723	0.456117	5.98443	5.92437	3.98561	3.83539
1842	ECM2	extracellular matrix protein 2	-1.17726	3.54903e-09	2.01997e-08	Down in MCF10 MALINC	0.554383	0.21345	0.317764		-0.664448	-1.30247	-0.820006	-0.153755	2.02548	1.78088	0.681389	0.88495
5802	PTPRS	protein tyrosine phosphatase receptor type S	-1.18107	5.65008e-81	4.98143e-79	Down in MCF10 MALINC	0.536529	2.75531e-35	9.44034e-34		5.92476	5.90071	6.45573	6.44201	5.19332	5.14947	4.0207	3.96318
84940	CORO6	coronin 6	-1.00317	2.58012e-10	1.65114e-09	Down in MCF10 MALINC	0.52774	0.459392	0.579611		-1.51005	-2.22107	-1.35228	-1.44672	2.16513	2.18374	1.20178	1.17774
100133034			-1.41389	8.89179e-13	7.11446e-12	Down in MCF10 MALINC	0.525626	0.0477427	0.0910215		0.0713177	0.225565	0.8398	0.424692	1.87085	1.76217	0.46549	0.438957
79366	HMGN5	high mobility group nucleosome binding domain 5	-1.1024	0.000641724	0.00171184	Down in MCF10 MALINC	0.525105	0.0629867	0.115433		0.251678	-0.179827	0.555225	0.546482	0.0993255	0.39071	-0.669991	-0.93079
5137	PDE1C	phosphodiesterase 1C	-1.22552	4.95855e-101	7.1496e-99	Down in MCF10 MALINC	0.515867	3.68855e-30	1.08632e-28		6.07604	5.98793	6.54934	6.54744	5.56731	5.52176	4.31131	4.33937
55224	ETNK2	ethanolamine kinase 2	-1.4005	6.24204e-19	7.81921e-18	Down in MCF10 MALINC	0.513644	0.126197	0.206017		-0.375486	-0.344953	-0.0814621	0.291664	2.42804	2.39279	1.13013	0.914164
9935	MAFB	MAF bZIP transcription factor B	-1.54223	1.29235e-138	3.37524e-136	Down in MCF10 MALINC	0.508138	0.474351	0.593293		-1.71567	-1.68986	-0.976576	-1.70023	5.66957	5.65957	4.10721	4.14975
2086	ERV3-1	endogenous retrovirus group 3 member 1, envelope	-1.01564	4.42937e-10	2.78182e-09	Down in MCF10 MALINC	0.504063	0.0385862	0.0759542		0.194027	0.588227	0.930785	0.83646	2.12007	2.12637	1.11165	1.15345
726	CAPN5	calpain 5	-2.4768	1.22006e-11	8.80966e-11	Down in MCF10 MALINC	0.503289	0.316542	0.434982		-0.775239	-0.866053	-0.271272	-0.470815	1.82946	1.19228	-0.185623	-2.16897
55619	DOCK10	dedicator of cytokinesis 10	-1.30196	0.000598352	0.00160574	Down in MCF10 MALINC	0.501361	2.95997e-06	1.44675e-05		3.32269	3.15425	3.78864	3.68926	-0.682707	0.236592	-0.95159	-2.16897
100132426			-1.38901	1.02387e-11	7.43565e-11	Down in MCF10 MALINC	0.497102	0.0709643	0.127786		0.0713177	0.225565	0.792061	0.424692	1.88439	1.64451	0.436081	0.438957
79805	VASH2	vasohibin 2	-1.31991	4.70761e-05	0.000153686	Down in MCF10 MALINC	0.487757	0.0211068	0.0453523		0.988008	0.877793	1.42909	1.38587	0.274058	0.123866	-0.547436	-1.94261
3268	AGFG2	ArfGAP with FG repeats 2	-1.02161	1.27558e-43	5.00185e-42	Down in MCF10 MALINC	0.481549	5.35105e-06	2.51936e-05		2.97451	3.07474	3.48142	3.52487	5.05052	5.18853	4.0837	4.11558
146547	PRSS36	serine protease 36	-1.09608	4.69421e-06	1.78951e-05	Down in MCF10 MALINC	0.478133	0.422013	0.542689		-1.71567	-1.30247	-1.15223	-1.04368	1.16587	1.10589	-0.0134541	0.222494
51316	PLAC8	placenta associated 8	-1.10805	8.7485e-38	2.73356e-36	Down in MCF10 MALINC	0.470702	0.333392	0.452832		-0.664448	-1.68986	-0.820006	-0.53116	4.11088	4.08621	3.01713	2.97323
2258	FGF13	fibroblast growth factor 13	-1.42358	1.63401e-15	1.61557e-14	Down in MCF10 MALINC	0.469495	0.00299897	0.00811252		1.79738	1.52997	2.16013	2.10371	2.10858	1.95573	0.730668	0.554785
650	BMP2	bone morphogenetic protein 2	-1.45429	2.17323e-85	2.13346e-83	Down in MCF10 MALINC	0.457943	0.000239821	0.000831149		2.47887	2.30466	2.83191	2.86464	5.06694	5.11855	3.68481	3.58595
25890	ABI3BP	ABI family member 3 binding protein	-2.14795	4.74005e-06	1.8055e-05	Down in MCF10 MALINC	0.455812	0.164995	0.257076		-0.561561	0.338807	0.555225	0.18317	-0.21027	-0.203795	-1.7653	-2.43757
2624	GATA2	GATA binding protein 2	-1.00075	1.5635e-37	4.80932e-36	Down in MCF10 MALINC	0.455209	0.299671	0.416722		-0.561561	-1.4832	-0.550147	-0.53116	4.45279	4.39938	3.44014	3.42275
25959	KANK2	KN motif and ankyrin repeat domains 2	-1.30128	2.81362e-181	1.14548e-178	Down in MCF10 MALINC	0.455169	2.1967e-11	2.02307e-10		4.259	4.30299	4.71303	4.75642	6.7062	6.75633	5.45884	5.39497
610	HCN2	hyperpolarization activated cyclic nucleotide gated potassium and sodium channel 2	-1.3185	2.97859e-08	1.52307e-07	Down in MCF10 MALINC	0.447516	0.382165	0.503036		-1.02616	-1.4832	-1.06173	-0.659993	1.20955	1.51639	0.0265589	0.175012
5287	PIK3C2B	phosphatidylinositol-4-phosphate 3-kinase catalytic subunit type 2 beta	-1.0386	3.25999e-25	5.93748e-24	Down in MCF10 MALINC	0.444923	4.36579e-05	0.000173404		3.08171	3.07474	3.4081	3.62504	3.96242	4.04424	2.98702	2.9452
7089	TLE2	TLE family member 2, transcriptional corepressor	-1.44712	7.21084e-17	7.7675e-16	Down in MCF10 MALINC	0.435865	0.00751042	0.0182257		1.58952	1.5998	1.95865	2.08373	2.03765	2.19773	0.730668	0.662001
1843	DUSP1	dual specificity phosphatase 1	-1.05266	7.95227e-91	8.80603e-89	Down in MCF10 MALINC	0.432533	0.00280666	0.00766117		1.94448	1.90576	2.38595	2.31556	6.43668	6.3565	5.32485	5.37409
5087	PBX1	PBX homeobox 1	-1.10349	2.91993e-48	1.33833e-46	Down in MCF10 MALINC	0.431525	1.8509e-09	1.38338e-08		4.33764	4.35776	4.72896	4.82572	4.73461	4.81017	3.6436	3.70356
51063	CALHM2	calcium homeostasis modulator family member 2	-1.58688	3.8325e-47	1.68948e-45	Down in MCF10 MALINC	0.428091	0.00722639	0.0176416		1.75813	1.62234	2.05281	2.17154	3.57276	3.65556	2.06862	1.99996
100505666	DCST1-AS1	DCST1 antisense RNA 1	-1.15654	2.92802e-09	1.68593e-08	Down in MCF10 MALINC	0.423582	0.128162	0.208708		0.307113	-0.0316742	0.611317	0.486872	1.75772	1.78088	0.46549	0.855133
84125	LRRIQ1	leucine rich repeats and IQ motif containing 1	-1.25192	5.17259e-08	2.56627e-07	Down in MCF10 MALINC	0.403577	0.381168	0.502249		-1.02616	-1.4832	-1.24879	-0.594139	1.35278	1.35095	0.344077	-0.148285
1285	COL4A3	collagen type IV alpha 3 chain	-1.69976	3.74244e-26	7.19485e-25	Down in MCF10 MALINC	0.401071	0.209788	0.313324		0.251678	-0.260028	0.271723	0.516985	3.34202	3.68068	1.94879	1.68105
284306	ZNF547	zinc finger protein 547	-1.21077	0.000442732	0.00122248	Down in MCF10 MALINC	0.386958	0.108802	0.182793		0.728552	0.7195	1.2285	0.951182	0.501924	0.00158079	-1.20598	-0.412689
285943	HOXA-AS2	HOXA cluster antisense RNA 2	-1.45487	1.18212e-13	1.01822e-12	Down in MCF10 MALINC	0.376724	0.284878	0.400252		-0.290738	-0.179827	0.306118	-0.107078	2.08532	2.00431	0.375401	0.914164
55315	SLC29A3	solute carrier family 29 member 3	-1.58428	3.09225e-31	7.53572e-30	Down in MCF10 MALINC	0.374667	0.0336964	0.0676666		1.39856	1.29757	1.72441	1.70646	2.84293	2.87436	1.28661	1.3155
126567	C2CD4C	C2 calcium dependent domain containing 4C	-1.435	2.16197e-09	1.26163e-08	Down in MCF10 MALINC	0.373081	0.606838	0.713666		-1.51005	-1.68986	-1.15223	-1.44672	1.77235	1.53855	-0.0546087	0.62714
2775	GNAO1	G protein subunit alpha o1	-1.34683	1.88313e-05	6.55426e-05	Down in MCF10 MALINC	0.372736	0.420255	0.541031		-1.17015	-0.344953	-0.126625	-0.659993	0.501924	0.696867	-0.80393	-0.487122
9249	DHRS3	dehydrogenase/reductase 3	-1.47681	1.37797e-136	3.40605e-134	Down in MCF10 MALINC	0.369875	3.106e-12	3.08637e-11		6.94918	7.02569	7.36396	7.35106	6.49631	6.57593	5.10539	5.0064
6565	SLC15A2	solute carrier family 15 member 2	-1.44205	3.22549e-17	3.56039e-16	Down in MCF10 MALINC	0.365018	0.0111915	0.0260269		1.99599	2.029	2.31171	2.43077	2.25125	2.11167	0.778319	0.793584
51196	PLCE1	phospholipase C epsilon 1	-1.06811	2.94659e-29	6.52587e-28	Down in MCF10 MALINC	0.361996	0.00083494	0.00259066		3.14393	3.06654	3.35159	3.57224	4.2002	4.27292	3.14077	3.20955
5054	SERPINE1	serpin family E member 1	-1.5658	9.4275e-180	3.62487e-177	Down in MCF10 MALINC	0.357742	1.25592e-07	7.48687e-07		5.42398	5.32808	5.67122	5.79501	12.0053	11.9974	10.4684	10.4019
4756	NEO1	neogenin 1	-1.55211	4.18142e-05	0.00013748	Down in MCF10 MALINC	0.354837	2.11492e-05	8.92795e-05		5.31327	5.19904	5.5072	5.70959	0.274058	-0.358992	-1.20598	-1.57478
151887	CCDC80	coiled-coil domain containing 80	-1.948	4.15934e-246	4.7978e-243	Down in MCF10 MALINC	0.350813	0.0102862	0.0241489		2.17054	2.29065	2.48685	2.66395	8.45874	8.4501	6.57867	6.42706
2796	GNRH1	gonadotropin releasing hormone 1	-1.95027	5.72045e-08	2.82593e-07	Down in MCF10 MALINC	0.341297	0.38196	0.502962		-0.375486	-0.866053	-0.3229	-0.251898	0.189335	0.615817	-0.95159	-2.16897
1282	COL4A1	collagen type IV alpha 1 chain	-1.26665	5.15361e-113	8.91704e-111	Down in MCF10 MALINC	0.340482	1.69977e-08	1.13007e-07		6.38303	6.43025	6.72923	6.76458	8.54837	8.5783	7.36937	7.21752
1031	CDKN2C	cyclin dependent kinase inhibitor 2C	-1.05504	1.62831e-56	8.87366e-55	Down in MCF10 MALINC	0.317178	4.14532e-05	0.000165121		4.09937	4.31342	4.49369	4.55709	5.39359	5.41352	4.31939	4.38703
5101	PCDH9	protocadherin 9	-2.77714	1.1155e-136	2.80742e-134	Down in MCF10 MALINC	0.313514	0.274439	0.388742		0.411975	-0.0316742	0.717354	0.256398	4.84777	4.69651	2.06862	1.95849
54331	GNG2	G protein subunit gamma 2	-1.57223	1.20382e-22	1.89787e-21	Down in MCF10 MALINC	0.311349	0.660082	0.760327		-1.51005	-0.866053	-0.976576	-0.80147	2.42804	2.39279	0.9125	0.824687
9672	SDC3	syndecan 3	-1.3749	5.3736e-188	2.56488e-185	Down in MCF10 MALINC	0.298654	0.000529533	0.00171497		3.43271	3.73277	3.89697	3.87511	6.68315	6.68921	5.32986	5.29162
55222	LRRC20	leucine rich repeat containing 20	-1.05259	1.4956e-29	3.34985e-28	Down in MCF10 MALINC	0.298478	0.0339694	0.0681316		2.14033	2.07876	2.27745	2.52268	4.00642	4.05581	2.93015	3.04762
2139	EYA2	EYA transcriptional coactivator and phosphatase 2	-1.59909	0.00135812	0.00339212	Down in MCF10 MALINC	0.284288	0.219966	0.325226		0.687362	1.05398	1.2985	0.994633	-0.764855	-0.628438	-1.90885	-2.16897
29116	MYLIP	myosin regulatory light chain interacting protein	-1.22494	4.87979e-15	4.67447e-14	Down in MCF10 MALINC	0.272234	0.0275008	0.0568497		3.02498	2.89198	3.24037	3.22081	2.37148	2.76584	1.44263	1.24826
3549	IHH	Indian hedgehog signaling molecule	-2.18197	4.91062e-10	3.0646e-09	Down in MCF10 MALINC	0.268474	1	1		-3.08427	-3.81057	-2.9487	-3.81057	0.951098	0.810495	-1.90885	-0.487122
6578	SLCO2A1	solute carrier organic anion transporter family member 2A1	-1.38534	2.74955e-09	1.59244e-08	Down in MCF10 MALINC	0.268442	1	1		-3.81057	-3.07088	-2.9487	-3.81057	1.42866	1.29998	0.140341	-0.0891174
22998	LIMCH1	LIM and calponin homology domains 1	-1.1377	1.40279e-90	1.54107e-88	Down in MCF10 MALINC	0.261832	3.08534e-07	1.74031e-06		7.62258	7.67011	7.8741	7.94164	6.85329	6.86937	5.76781	5.67434
29903	CCDC106	coiled-coil domain containing 106	-1.0895	0.000823581	0.00215298	Down in MCF10 MALINC	0.254338	0.103622	0.175368		2.17054	1.88726	2.32854	2.24535	-0.0995238	0.39071	-0.875872	-0.830469
3910	LAMA4	laminin subunit alpha 4	-1.06543	2.76672e-38	8.8039e-37	Down in MCF10 MALINC	0.247179	3.84545e-08	2.45181e-07		6.45842	6.40202	6.67679	6.67853	4.17563	4.35012	3.14532	3.26162
114881	OSBPL7	oxysterol binding protein like 7	-1.18129	1.42326e-34	3.8478e-33	Down in MCF10 MALINC	0.229506	0.0485991	0.0924051		3.21811	2.93764	3.38415	3.23899	4.49532	4.48174	3.40642	3.19177
100288198	HMGN3-AS1	HMGN3 antisense RNA 1	-1.04293	0.000729203	0.00192553	Down in MCF10 MALINC	0.227299	0.476248	0.59502		0.0713177	0.165426	0.404641	0.256398	0.314623	0.529942	-0.669991	-0.412689
133022	TRAM1L1	translocation associated membrane protein 1 like 1	-1.15106	0.00205079	0.00493601	Down in MCF10 MALINC	0.209692	0.479251	0.597908		0.601278	-0.0316742	0.526339	0.516985	0.232318	-0.203795	-1.0315	-0.93079
23564	DDAH2	dimethylarginine dimethylaminohydrolase 2	-1.04023	1.80117e-45	7.55507e-44	Down in MCF10 MALINC	0.206424	0.143135	0.228126		2.10948	2.2185	2.31171	2.42284	4.87515	4.91763	3.89395	3.8123
94115	CGB8	chorionic gonadotropin subunit beta 8	-1.56563	6.78651e-92	7.89402e-90	Down in MCF10 MALINC	0.202683	1	1		-1.71567	-2.58429	-2.20485	-1.70023	5.29945	5.21801	3.68169	3.72433
5412	UBL3	ubiquitin like 3	-1.0327	1.25679e-101	1.83121e-99	Down in MCF10 MALINC	0.196677	0.00613129	0.0152533		4.40906	4.51061	4.62551	4.68693	7.28638	7.24107	6.21467	6.25221
1284	COL4A2	collagen type IV alpha 2 chain	-1.00999	5.16258e-101	7.36706e-99	Down in MCF10 MALINC	0.196508	4.83007e-05	0.000190261		8.00538	8.01441	8.20594	8.20677	9.28796	9.30903	8.31329	8.26278
9806	SPOCK2	SPARC (osteonectin), cwcv and kazal like domains proteoglycan 2	-2.42004	1.12908e-18	1.38922e-17	Down in MCF10 MALINC	0.19619	0.620675	0.72548		-0.134856	-0.43519	0.0862539	-0.303592	1.81539	1.37578	-0.669991	-0.648606
6383	SDC2	syndecan 2	-3.31512	3.28266e-08	1.67115e-07	Down in MCF10 MALINC	0.194715	0.304742	0.422331		1.37281	1.8108	1.76206	1.83154	-0.269004	-0.628438	-2.97717	-2.76788
79744	ZNF419	zinc finger protein 419	-2.39017	4.07627e-07	1.80614e-06	Down in MCF10 MALINC	0.191221	0.178132	0.273937		2.12499	2.04578	2.30322	2.24535	-0.0471836	-0.532921	-2.24756	-2.16897
57118	CAMK1D	calcium/calmodulin dependent protein kinase ID	-1.29996	0.00169539	0.00415429	Down in MCF10 MALINC	0.189129	0.252559	0.363288		1.77789	1.68794	1.82271	2.01154	-0.153835	-0.628438	-1.30182	-1.747
644704			-1.50766	1.61566e-09	9.57769e-09	Down in MCF10 MALINC	0.184628	0.595549	0.703858		0.00581318	0.102671	0.555225	-0.201992	1.44702	1.2738	-0.0546087	-0.0891174
1396	CRIP1	cysteine rich protein 1	-1.56078	4.8664e-17	5.33339e-16	Down in MCF10 MALINC	0.183671	1	1		-2.24342	-2.22107	-2.02306	-2.19059	2.3226	2.09681	0.630367	0.793584
100132273	NDUFA6-DT	NDUFA6 divergent transcript	-1.05078	4.11986e-05	0.000135585	Down in MCF10 MALINC	0.183059	0.455334	0.575856		0.687362	0.839818	0.816128	1.05745	0.844315	1.13526	-0.28008	0.268463
5164	PDK2	pyruvate dehydrogenase kinase 2	-1.57149	1.40477e-28	3.00538e-27	Down in MCF10 MALINC	0.177946	0.145535	0.231524		2.57233	2.69334	2.73425	2.8821	2.90402	2.81205	1.28661	1.35864
5608	MAP2K6	mitogen-activated protein kinase kinase 6	-1.85077	2.04677e-11	1.44696e-10	Down in MCF10 MALINC	0.176371	0.286347	0.401663		1.92689	1.8303	1.91475	2.18098	1.05052	1.01398	-0.607413	-0.830469
645367	GGT8P	gamma-glutamyltransferase 8 pseudogene	-1.33511	3.69857e-21	5.32733e-20	Down in MCF10 MALINC	0.175044	0.549692	0.661868		0.0713177	0.493568	0.526339	0.392567	2.66611	2.70836	1.33522	1.42102
27345	KCNMB4	potassium calcium-activated channel subfamily M regulatory beta subunit 4	-1.53627	4.53005e-11	3.10729e-10	Down in MCF10 MALINC	0.159816	1	1		-1.71567	-1.68986	-1.58459	-1.56791	1.39122	1.70454	0.176359	-0.0891174
84900	RNFT2	ring finger protein, transmembrane 2	-1.38458	1.56039e-05	5.50713e-05	Down in MCF10 MALINC	0.153535	0.164218	0.256038		2.92221	2.91041	3.03525	3.10167	0.466359	0.236592	-0.80393	-1.03861
283229	CRACR2B	calcium release activated channel regulator 2B	-1.3519	6.37102e-07	2.76191e-06	Down in MCF10 MALINC	0.148958	0.487937	0.605796		1.11769	1.35255	1.42909	1.33607	0.976603	0.656911	-0.185623	-0.830469
3398	ID2	inhibitor of DNA binding 2	-2.04693	8.41188e-146	2.42578e-143	Down in MCF10 MALINC	0.144057	0.0611014	0.112693		4.32427	4.24606	4.41314	4.44604	5.0699	5.16914	3.12703	3.01428
1760	DMPK	DM1 protein kinase	-1.1442	7.01662e-49	3.2483e-47	Down in MCF10 MALINC	0.136007	0.11378	0.189532		3.99774	4.01425	4.11394	4.16862	4.84777	4.99379	3.81618	3.72844
100506076	LOC100506076	uncharacterized LOC100506076	-1.70288	7.04252e-06	2.62403e-05	Down in MCF10 MALINC	0.117611	0.744633	0.831093		0.194027	0.839818	0.496863	0.812379	0.0993255	0.735746	-1.51503	-0.736674
94097	SFXN5	sideroflexin 5	-1.32302	2.84145e-06	1.12087e-05	Down in MCF10 MALINC	0.114935	0.165036	0.257111		4.13428	4.21302	4.26365	4.31292	0.466359	0.981999	-0.669991	-0.341908
4147	MATN2	matrilin 2	-1.43191	7.01903e-99	9.61954e-97	Down in MCF10 MALINC	0.110124	0.439821	0.560073		1.92689	2.49993	2.29468	2.39878	5.80742	5.78998	4.41293	4.31767
3162	HMOX1	heme oxygenase 1	-1.26604	1.64667e-32	4.21316e-31	Down in MCF10 MALINC	0.104346	0.58264	0.692742		1.39856	1.62234	1.4902	1.73236	3.59763	3.55588	2.35454	2.28354
642852	LINC00205	long intergenic non-protein coding RNA 205	-1.14325	5.19419e-16	5.28662e-15	Down in MCF10 MALINC	0.0914758	0.40722	0.527291		2.99996	3.05	3.15803	3.07155	2.56885	2.59663	1.59677	1.24826
79899	PRR5L	proline rich 5 like	-1.90141	2.59954e-17	2.88555e-16	Down in MCF10 MALINC	0.0736525	0.80498	0.876468		0.644962	0.0370616	0.466773	0.424692	1.60255	1.76217	-0.0546087	-0.274438
57561	ARRDC3	arrestin domain containing 3	-1.10226	5.60367e-82	5.03675e-80	Down in MCF10 MALINC	0.0714891	0.262611	0.375058		5.64177	5.74119	5.69006	5.83366	7.12147	7.0412	6.00847	5.9512
29799	YPEL1	yippee like 1	-1.62585	5.20547e-07	2.27803e-06	Down in MCF10 MALINC	0.0515329	0.90259	0.949284		-0.290738	-1.14187	-0.550147	-0.659993	0.636017	0.438629	-0.875872	-1.03861
25809	TTLL1	tubulin tyrosine ligase like 1	-1.56319	1.69776e-13	1.44262e-12	Down in MCF10 MALINC	0.0515202	0.842692	0.906635		0.953679	1.11884	1.11667	1.05745	1.65088	1.51639	0.176359	-0.0322812
84221	SPATC1L	spermatogenesis and centriole associated 1 like	-1.53463	1.38757e-14	1.2762e-13	Down in MCF10 MALINC	0.0442313	0.767613	0.848757		2.4422	2.4877	2.42559	2.58797	1.66663	1.93917	0.40606	0.175012
54058	C21orf58	chromosome 21 open reading frame 58	-1.11046	4.11738e-25	7.46956e-24	Down in MCF10 MALINC	0.0212171	0.838753	0.903644		3.87011	3.65836	3.77028	3.80971	3.80404	3.8804	2.62599	2.86519
729522	AACSP1	acetoacetyl-CoA synthetase pseudogene 1	-1.18352	8.14412e-07	3.47935e-06	Down in MCF10 MALINC	0.000535473	1	1		-0.775239	-0.634597	-0.613029	-0.80147	1.33317	1.13526	-0.0546087	0.313012
7704	ZBTB16	zinc finger and BTB domain containing 16	-2.80701	8.67439e-78	7.27702e-76	Down in MCF10 MALINC	0	1	1		-3.81057	-3.81057	-3.81057	-3.81057	3.26649	3.19348	0.522569	0.438957
128434	VSTM2L	V-set and transmembrane domain containing 2 like	-1.17005	6.00723e-77	4.8627e-75	Down in MCF10 MALINC	0	1	1		-3.81057	-3.81057	-3.81057	-3.81057	6.87252	6.94234	5.82849	5.63211
57007	ACKR3	atypical chemokine receptor 3	-1.60256	2.41004e-38	7.70433e-37	Down in MCF10 MALINC	0	1	1		-3.81057	-3.81057	-3.81057	-3.81057	4.46185	4.2259	2.65818	2.87265
394263	MUC21	mucin 21, cell surface associated	-1.7508	3.43967e-38	1.09202e-36	Down in MCF10 MALINC	0	1	1		-3.81057	-3.81057	-3.81057	-3.81057	4.03401	4.01293	2.4895	1.99996
100506995			-1.28705	3.51096e-30	8.04615e-29	Down in MCF10 MALINC	0	1	1		-3.81057	-3.81057	-3.81057	-3.81057	3.85306	3.90193	2.72658	2.42218
1412	CRYBA2	crystallin beta A2	-1.51194	1.93829e-24	3.39618e-23	Down in MCF10 MALINC	0	1	1		-3.81057	-3.81057	-3.81057	-3.81057	2.65825	2.64849	1.27004	1.02544
387758	FIBIN	fin bud initiation factor homolog	-2.08163	8.95941e-18	1.03779e-16	Down in MCF10 MALINC	0	1	1		-3.81057	-3.81057	-3.81057	-3.81057	1.78684	1.53855	-0.185623	-0.487122
125113	KRT222	keratin 222	-1.26341	2.50779e-12	1.92635e-11	Down in MCF10 MALINC	0	1	1		-3.81057	-3.81057	-3.81057	-3.81057	2.24076	2.40491	0.890985	1.29343
26051	PPP1R16B	protein phosphatase 1 regulatory subunit 16B	-1.29859	6.23027e-12	4.58964e-11	Down in MCF10 MALINC	0	1	1		-3.81057	-3.81057	-3.81057	-3.81057	2.06168	2.38058	0.975183	0.914164
90246	LOC90246	uncharacterized LOC90246	-1.4581	2.8535e-08	1.46506e-07	Down in MCF10 MALINC	0	1	1		-3.81057	-3.81057	-3.81057	-3.81057	1.07434	1.47103	-0.0546087	-0.209983
6751	SSTR1	somatostatin receptor 1	-1.02063	3.46995e-07	1.55089e-06	Down in MCF10 MALINC	0	1	1		-3.81057	-3.81057	-3.81057	-3.81057	1.58607	1.62393	0.550283	0.696039
5919	RARRES2	retinoic acid receptor responder 2	-1.5878	9.89268e-07	4.17865e-06	Down in MCF10 MALINC	0	1	1		-3.81057	-3.81057	-3.81057	-3.81057	0.429895	0.615817	-0.95159	-0.93079
152742	LINC01085	long intergenic non-protein coding RNA 1085	-1.62977	2.89306e-06	1.13928e-05	Down in MCF10 MALINC	0	1	1		-3.81057	-3.81057	-3.81057	-3.81057	0.667679	0.289815	-1.20598	-0.736674
284390	ZNF763	zinc finger protein 763	-1.0869	1.86725e-05	6.50717e-05	Down in MCF10 MALINC	0	1	1		-3.81057	-3.81057	-3.81057	-3.81057	1.0263	1.40019	0.344077	-0.0891174
29800	ZDHHC1	zinc finger DHHC-type containing 1	-1.16637	4.52925e-11	3.10729e-10	Down in MCF10 MALINC	-9.59398e-05	1	1		1.99599	1.75068	1.9478	1.80738	1.93731	1.95573	0.933698	0.62714
3880	KRT19	keratin 19	-1.04755	7.40841e-07	3.17779e-06	Down in MCF10 MALINC	-0.00351432	1	1		1.67629	1.90576	1.68574	1.89024	1.39122	1.81759	0.494312	0.696039
56899	ANKS1B	ankyrin repeat and sterile alpha motif domain containing 1B	-1.80099	4.60643e-08	2.30605e-07	Down in MCF10 MALINC	-0.00634655	1	1		-0.210693	-0.531451	-0.678776	-0.107078	0.466359	1.04527	-0.669991	-1.28193
114336	CGB2	chorionic gonadotropin subunit beta 2	-1.88798	3.14712e-29	6.95885e-28	Down in MCF10 MALINC	-0.00677221	1	1		-2.24342	-2.58429	-2.9487	-2.00798	3.44611	3.11455	1.38223	1.50022
100506621			-2.4731	2.47913e-111	4.1849e-109	Down in MCF10 MALINC	-0.00695768	1	1		-3.08427	-1.93115	-2.65606	-2.19059	4.17287	4.09745	1.75995	1.59346
149345	SHISA4	shisa family member 4	-1.04181	1.63629e-09	9.68758e-09	Down in MCF10 MALINC	-0.00729717	0.970001	0.998941		2.54953	2.54783	2.62268	2.4543	1.96306	1.93917	1.01551	0.824687
222696	ZSCAN23	zinc finger and SCAN domain containing 23	-1.2279	5.59375e-05	0.000180613	Down in MCF10 MALINC	-0.0180974	1	1		0.644962	0.839818	0.86309	0.575388	0.536634	0.39071	-0.381158	-1.15515
728047	GOLGA8O	golgin A8 family member O	-1.16805	6.47678e-05	0.000207143	Down in MCF10 MALINC	-0.0349302	0.953648	0.986651		1.29268	0.588227	0.8398	1.05745	1.05052	0.573519	-0.232079	-0.274438
26002	MOXD1	monooxygenase DBH like 1	-5.50491	0.00114504	0.00291139	Down in MCF10 MALINC	-0.0359428	0.934152	0.971747		-0.0628076	0.338807	-0.173248	0.359711	-2.83408	-1.23281	-3.81057	-3.81057
58985	IL22RA1	interleukin 22 receptor subunit alpha 1	-1.26417	2.16838e-07	9.95512e-07	Down in MCF10 MALINC	-0.0406761	0.917008	0.960081		-0.210693	-0.344953	-0.678776	-0.0180255	1.63495	1.19228	0.312057	0.125913
55640	FLVCR2	FLVCR heme transporter 2	-1.22338	2.66724e-20	3.62672e-19	Down in MCF10 MALINC	-0.0409826	1	1		-1.02616	-1.30247	-0.820006	-1.70023	2.98165	3.10716	1.91721	1.71464
221336	BEND6	BEN domain containing 6	-1.35506	1.28134e-21	1.92368e-20	Down in MCF10 MALINC	-0.0570237	0.854221	0.914159		0.251678	0.0370616	0.236487	-0.0618649	3.10241	3.15096	1.96947	1.51936
284439	SLC25A42	solute carrier family 25 member 42	-1.33962	7.7459e-09	4.23789e-08	Down in MCF10 MALINC	-0.0621791	0.85565	0.91487		1.31989	0.877793	0.908571	1.19419	1.31329	1.62393	0.211498	0.125913
6495	SIX1	SIX homeobox 1	-2.69885	0.00783625	0.0166552	Down in MCF10 MALINC	-0.0774675	0.716773	0.808868		1.56699	1.97747	1.72441	1.69333	-1.38981	-2.29264	-3.33451	-3.19701
5959	RDH5	retinol dehydrogenase 5	-1.32653	3.99869e-07	1.77378e-06	Down in MCF10 MALINC	-0.0785867	0.853795	0.914016		-0.134856	0.39226	0.236487	-0.107078	1.05052	0.949291	-0.28008	-0.209983
92960	PEX11G	peroxisomal biogenesis factor 11 gamma	-1.09599	8.3357e-05	0.000261284	Down in MCF10 MALINC	-0.0794489	0.857195	0.916169		-0.134856	0.493568	0.0862539	0.18317	0.667679	0.656911	-0.28008	-0.487122
57460	PPM1H	protein phosphatase, Mg2+/Mn2+ dependent 1H	-1.81542	2.06471e-16	2.15696e-15	Down in MCF10 MALINC	-0.0929145	0.267309	0.380394		3.80902	3.78866	3.70088	3.71222	1.66663	1.49389	-0.185623	-0.0891174
7148	TNXB	tenascin XB	-1.27996	2.40586e-41	8.78677e-40	Down in MCF10 MALINC	-0.0955654	1	1		-3.08427	-2.22107	-3.31621	-2.19059	4.8581	4.95106	3.73095	3.49704
3142	HLX	H2.0 like homeobox	-1.45344	1.99365e-06	8.08796e-06	Down in MCF10 MALINC	-0.0978389	1	1		-1.95555	-1.93115	-2.20485	-1.84591	0.758699	0.615817	-0.95159	-0.341908
9154	SLC28A1	solute carrier family 28 member 1	-1.10189	0.000107025	0.000330015	Down in MCF10 MALINC	-0.0986537	0.867301	0.923648		-1.02616	-1.68986	-1.58459	-1.23117	0.871761	0.529942	-0.185623	-0.487122
100505702	LINC01094	long intergenic non-protein coding RNA 1094	-2.01452	3.2904e-10	2.08447e-09	Down in MCF10 MALINC	-0.0987603	1	1		-1.51005	-1.4832	-1.46376	-1.70023	1.07434	0.735746	-1.30182	-0.565606
63874	ABHD4	abhydrolase domain containing 4, N-acyl phospholipase B	-1.09727	3.05554e-18	3.64611e-17	Down in MCF10 MALINC	-0.0999836	0.5908	0.69944		1.7381	1.50592	1.44461	1.61197	3.01895	3.15096	1.92782	2.07948
388886	LRRC75B	leucine rich repeat containing 75B	-1.04908	0.00164276	0.00403533	Down in MCF10 MALINC	-0.100184	0.79494	0.869159		0.0713177	0.541674	0.306118	0.145113	0.189335	0.18133	-0.735407	-0.830469
115703	ARHGAP33	Rho GTPase activating protein 33	-1.46038	1.37268e-07	6.43654e-07	Down in MCF10 MALINC	-0.104629	0.665817	0.765655		1.58952	1.4055	1.61891	1.13716	0.871761	1.21997	-0.140616	-0.648606
2260	FGFR1	fibroblast growth factor receptor 1	-1.38245	7.22116e-93	8.76801e-91	Down in MCF10 MALINC	-0.105462	0.209703	0.313265		3.9243	4.05626	3.8828	3.88957	5.37332	5.31105	3.96001	3.97363
91624	NEXN	nexilin F-actin binding protein	-1.04113	3.14588e-09	1.80237e-08	Down in MCF10 MALINC	-0.120461	0.895486	0.944046		-0.895252	-0.531451	-0.613029	-1.04368	1.98835	2.16961	0.954589	1.17774
647946	MIR924HG	MIR924 host gene	-1.30258	2.23538e-13	1.88327e-12	Down in MCF10 MALINC	-0.132842	0.518372	0.632631		1.08635	1.57689	1.26393	1.17543	2.20883	2.06663	0.890985	0.855133
100505680			-1.56961	2.89795e-06	1.14056e-05	Down in MCF10 MALINC	-0.137108	0.688038	0.78415		1.17841	0.443803	0.496863	0.928956	1.05052	0.438629	-0.547436	-0.830469
100130219			-1.20923	2.44392e-06	9.7461e-06	Down in MCF10 MALINC	-0.141633	0.605451	0.712458		0.768598	0.800816	0.496863	0.787889	0.925135	0.846466	-0.0546087	-0.565606
2941	GSTA4	glutathione S-transferase alpha 4	-1.03395	0.00263562	0.00621399	Down in MCF10 MALINC	-0.144711	0.617602	0.723069		0.601278	0.800816	0.691566	0.424692	-0.33023	0.39071	-0.669991	-1.28193
162655	ZNF519	zinc finger protein 519	-1.35152	2.02558e-26	3.9324e-25	Down in MCF10 MALINC	-0.145977	0.362874	0.483436		2.07796	2.15806	1.84628	2.09376	3.14802	3.06198	1.73601	1.82643
25956	SEC31B	SEC31 homolog B, COPII coat complex component	-1.30421	0.00184098	0.00448011	Down in MCF10 MALINC	-0.149569	0.548612	0.660683		1.5441	1.24042	1.47516	0.994633	-0.531237	0.341145	-1.40449	-1.03861
85458	DIXDC1	DIX domain containing 1	-1.21544	1.63381e-172	5.95137e-170	Down in MCF10 MALINC	-0.159128	0.0897968	0.156014		3.44511	3.54492	3.26244	3.40921	6.94174	6.98331	5.76264	5.72879
2766	GMPR	guanosine monophosphate reductase	-1.37749	1.69931e-15	1.67654e-14	Down in MCF10 MALINC	-0.165851	0.676378	0.774971		0.00581318	-0.179827	-0.3229	-0.153755	2.19803	2.12637	0.954589	0.62714
649446	DLGAP1-AS1	DLGAP1 antisense RNA 1	-1.0902	2.33065e-07	1.06577e-06	Down in MCF10 MALINC	-0.166027	0.446942	0.567419		1.17841	1.29757	1.19218	0.951182	1.33317	1.51639	0.375401	0.356227
11240	PADI2	peptidyl arginine deiminase 2	-1.22821	2.27888e-80	1.98392e-78	Down in MCF10 MALINC	-0.172966	0.0024534	0.00678384		6.96758	7.08624	6.84706	6.86312	6.14277	6.08825	4.96702	4.79692
51754	TMEM8B	transmembrane protein 8B	-1.61806	1.53589e-06	6.32919e-06	Down in MCF10 MALINC	-0.179445	0.527276	0.641463		0.509729	0.7195	0.306118	0.575388	0.392485	0.39071	-1.30182	-0.830469
6414	SELENOP	selenoprotein P	-2.28096	1.02243e-49	4.81374e-48	Down in MCF10 MALINC	-0.179695	0.851419	0.912249		-1.51005	-1.4832	-1.86164	-1.44672	3.08493	2.96714	0.9125	0.62714
8408	ULK1	unc-51 like autophagy activating kinase 1	-1.48884	7.1242e-82	6.36214e-80	Down in MCF10 MALINC	-0.180353	0.0476798	0.0909571		3.99352	4.07681	3.82763	3.8838	5.40185	5.35386	4.00827	3.7448
4739	NEDD9	neural precursor cell expressed, developmentally down-regulated 9	-1.49114	2.1565e-58	1.21838e-56	Down in MCF10 MALINC	-0.18386	0.0268661	0.0557124		5.01339	5.0758	4.79403	4.92592	4.82864	4.94692	3.55061	3.19772
147650	SPACA6	sperm acrosome associated 6	-1.03021	1.92595e-06	7.83858e-06	Down in MCF10 MALINC	-0.184882	0.305822	0.423573		2.31275	2.20362	2.30322	1.80738	1.61884	1.76217	0.706239	0.662001
89932	PAPLN	papilin, proteoglycan like sulfated glycoprotein	-1.41301	1.00828e-14	9.36689e-14	Down in MCF10 MALINC	-0.209037	0.763585	0.846038		-1.02616	-0.997382	-0.896168	-1.56791	2.20883	2.00431	0.75469	0.729292
3202	HOXA5	homeobox A5	-1.07726	3.81202e-41	1.38493e-39	Down in MCF10 MALINC	-0.211667	0.0558898	0.104445		3.29553	3.15425	3.01979	3.01465	4.91032	4.7756	3.79026	3.75694
339483	MTMR9LP	myotubularin related protein 9 like, pseudogene	-1.06869	9.34366e-06	3.42156e-05	Down in MCF10 MALINC	-0.214164	0.613938	0.720058		-0.664448	-0.43519	-0.613029	-0.877776	1.0263	1.16406	0.103402	0.0224005
4776	NFATC4	nuclear factor of activated T cells 4	-1.05354	8.23492e-06	3.04373e-05	Down in MCF10 MALINC	-0.220282	1	1		-2.24342	-1.68986	-1.71648	-2.64435	1.12083	1.29998	0.27931	0.0750851
9149	DYRK1B	dual specificity tyrosine phosphorylation regulated kinase 1B	-1.04045	1.25424e-06	5.22454e-06	Down in MCF10 MALINC	-0.224145	0.185998	0.283857		1.77789	1.99485	1.78663	1.54047	1.44702	1.35095	0.40606	0.398185
1903	S1PR3	sphingosine-1-phosphate receptor 3	-1.73975	1.63949e-141	4.44978e-139	Down in MCF10 MALINC	-0.247122	0.199411	0.300655		1.44872	1.37927	1.44461	0.83646	5.59947	5.58966	3.86113	3.85812
978	CDA	cytidine deaminase	-1.74423	5.35368e-08	2.65136e-07	Down in MCF10 MALINC	-0.252603	1	1		-3.81057	-2.22107	-3.31621	-2.64435	0.758699	0.529942	-0.669991	-1.42093
3486	IGFBP3	insulin like growth factor binding protein 3	-1.86066	1.65801e-197	9.18009e-195	Down in MCF10 MALINC	-0.258683	2.34851e-05	9.83899e-05		7.52513	7.39937	7.20073	7.20957	8.21266	8.26834	6.45675	6.29518
256815	C10orf67	chromosome 10 open reading frame 67	-1.08273	0.000573799	0.00154494	Down in MCF10 MALINC	-0.259332	0.471191	0.590086		0.0713177	-0.179827	-0.173248	-0.412894	0.274058	0.573519	-0.607413	-0.565606
51087	YBX2	Y-box binding protein 2	-1.00122	3.17968e-10	2.0171e-09	Down in MCF10 MALINC	-0.261228	0.791578	0.866994		-3.08427	-1.68986	-2.02306	-2.93913	2.58552	2.36826	1.56994	1.42102
83463	MXD3	MAX dimerization protein 3	-1.4558	6.82027e-67	4.60518e-65	Down in MCF10 MALINC	-0.2777	0.00189119	0.00537976		3.88385	3.88036	3.60398	3.60766	4.64797	4.54878	3.09446	3.22712
53358	SHC3	SHC adaptor protein 3	-1.70025	3.56579e-21	5.14142e-20	Down in MCF10 MALINC	-0.281025	0.535315	0.649131		-0.465526	-0.43519	-0.976576	-0.470815	2.154	2.19773	0.46549	0.591416
1520	CTSS	cathepsin S	-1.03684	4.197e-21	6.0327e-20	Down in MCF10 MALINC	-0.289724	0.0355359	0.0707957		2.62782	2.60554	2.31171	2.34943	3.66192	3.83636	2.83195	2.55793
728769	SCAMP1-AS1	SCAMP1 antisense RNA 1	-1.01726	0.00013428	0.000408057	Down in MCF10 MALINC	-0.291482	0.252398	0.36317		1.17841	0.7195	0.496863	0.860146	0.728993	0.915824	-0.0134541	-0.341908
83875	BCO2	beta-carotene oxygenase 2	-1.80438	8.80995e-08	4.23575e-07	Down in MCF10 MALINC	-0.293372	0.5543	0.665966		-0.465526	-0.344953	-0.489893	-0.877776	0.728993	0.341145	-1.1161	-1.03861
84168	ANTXR1	ANTXR cell adhesion molecule 1	-1.06364	5.50568e-36	1.59101e-34	Down in MCF10 MALINC	-0.294097	2.10123e-06	1.05267e-05		5.30478	5.39016	5.06777	5.04049	4.3492	4.26961	3.18122	3.34444
100506123	LOC100506123	uncharacterized LOC100506123	-1.34364	6.13002e-06	2.302e-05	Down in MCF10 MALINC	-0.295542	0.252786	0.363577		1.08635	0.986065	0.8398	0.658786	0.429895	1.10589	-0.669991	-0.274438
23604	DAPK2	death associated protein kinase 2	-1.08763	1.69605e-13	1.44206e-12	Down in MCF10 MALINC	-0.299058	0.176081	0.271325		1.05431	1.50592	1.05733	0.951182	3.27679	2.99945	2.17926	1.9444
79925	SPEF2	sperm flagellar 2	-1.32261	9.62606e-06	3.52031e-05	Down in MCF10 MALINC	-0.299479	0.22334	0.329241		1.17841	0.914794	0.908571	0.603727	0.501924	0.949291	-0.80393	-0.209983
92922	CCDC102A	coiled-coil domain containing 102A	-1.11948	0.00153099	0.00379105	Down in MCF10 MALINC	-0.32215	0.0365096	0.0724123		2.33959	2.2185	1.88092	2.04292	0.189335	-0.358992	-0.80393	-1.42093
9060	PAPSS2	3'-phosphoadenosine 5'-phosphosulfate synthase 2	-1.65219	8.25542e-64	5.26597e-62	Down in MCF10 MALINC	-0.325033	0.00133322	0.00394578		4.20894	4.23146	3.8217	3.96796	5.01557	5.23507	3.368	3.5995
122622	ADSS1	adenylosuccinate synthase 1	-1.08625	7.4803e-13	6.01291e-12	Down in MCF10 MALINC	-0.32528	0.42235	0.543022		0.0713177	-0.745688	-0.613029	-0.53116	2.86358	2.62797	1.73601	1.62914
1277	COL1A1	collagen type I alpha 1 chain	-1.13173	1.00186e-32	2.58727e-31	Down in MCF10 MALINC	-0.331539	0.152153	0.240148		1.05431	0.986065	0.742688	0.658786	3.9236	3.993	2.89815	2.74026
4306	NR3C2	nuclear receptor subfamily 3 group C member 2	-1.16573	1.04474e-18	1.28889e-17	Down in MCF10 MALINC	-0.332583	0.0629705	0.115418		1.92689	1.8108	1.4902	1.59795	3.30223	3.6092	2.257	2.34919
1464	CSPG4	chondroitin sulfate proteoglycan 4	-2.51927	5.40666e-205	3.74195e-202	Down in MCF10 MALINC	-0.338763	0.0510657	0.0965381		1.89106	1.90576	1.44461	1.68009	6.13784	6.01112	3.47671	3.66541
114335	CGB1	chorionic gonadotropin subunit beta 1	-1.77103	1.61228e-41	5.98318e-40	Down in MCF10 MALINC	-0.344482	1	1		-2.24342	-3.07088	-3.31621	-2.3997	3.80404	3.62482	1.86299	2.09231
100507495	SDCBP2-AS1	SDCBP2 antisense RNA 1	-1.01416	0.000773688	0.00203407	Down in MCF10 MALINC	-0.347275	0.0928821	0.160288		1.44872	1.37927	1.28132	0.83646	0.466359	0.438629	-0.381158	-0.648606
89927	BMERB1	bMERB domain containing 1	-1.80705	7.85015e-20	1.04182e-18	Down in MCF10 MALINC	-0.34744	0.494968	0.612507		-0.375486	-1.14187	-1.06173	-0.958345	2.01321	2.12637	0.140341	0.5172
283981	LINC00685	long intergenic non-protein coding RNA 685	-2.39905	0.0056057	0.0123165	Down in MCF10 MALINC	-0.350173	0.592135	0.700482		0.360497	-1.4832	-2.41288	0.18317	-2.83408	-0.358992	-3.81057	-2.16897
1082	CGB3	chorionic gonadotropin subunit beta 3	-1.77764	4.03388e-63	2.51518e-61	Down in MCF10 MALINC	-0.353701	0.815109	0.884574		-1.95555	-1.93115	-2.41288	-2.00798	4.14503	4.02082	2.31469	2.33845
94027	CGB7	chorionic gonadotropin subunit beta 7	-1.83522	2.68054e-21	3.91806e-20	Down in MCF10 MALINC	-0.358125	0.629502	0.733466		-1.02616	-1.30247	-1.86164	-1.13438	2.97534	2.60715	1.14838	0.824687
55893	ZNF395	zinc finger protein 395	-1.04497	1.30503e-105	2.10049e-103	Down in MCF10 MALINC	-0.358857	1.93125e-11	1.78454e-10		6.16874	6.14897	5.79369	5.80725	7.2902	7.2666	6.2276	6.24217
283537	SLC46A3	solute carrier family 46 member 3	-1.15847	5.05152e-36	1.46897e-34	Down in MCF10 MALINC	-0.362589	0.039317	0.0771952		1.99599	1.64454	1.4902	1.46524	4.52371	4.5515	3.47671	3.26162
3690	ITGB3	integrin subunit beta 3	-1.96531	2.8495e-09	1.64551e-08	Down in MCF10 MALINC	-0.364311	0.00789594	0.0190743		2.61689	2.86387	2.32015	2.4465	0.603644	0.615817	-1.40449	-0.93079
83716	CRISPLD2	cysteine rich secretory protein LCCL domain containing 2	-2.06564	1.28479e-17	1.46491e-16	Down in MCF10 MALINC	-0.371531	0.0865805	0.151396		1.20784	1.21097	0.691566	0.994633	1.41006	1.53855	-0.28008	-0.830469
131368	ZPLD1	zona pellucida like domain containing 1	-1.36177	9.67002e-10	5.82473e-09	Down in MCF10 MALINC	-0.379295	0.57496	0.685318		-1.71567	-1.14187	-2.20485	-1.33492	1.56941	1.42419	0.140341	0.268463
92565	FANK1	fibronectin type III and ankyrin repeat domains 1	-1.20255	2.8819e-23	4.69309e-22	Down in MCF10 MALINC	-0.379925	0.397983	0.518923		-0.210693	-0.531451	-0.550147	-0.877776	3.44611	3.65048	2.34666	2.35984
23492	CBX7	chromobox 7	-1.40873	1.95675e-07	9.02712e-07	Down in MCF10 MALINC	-0.385764	0.00362388	0.00961322		2.63866	2.58273	2.28609	2.17154	0.925135	0.615817	-0.232079	-1.03861
79730	NSUN7	NOP2/Sun RNA methyltransferase family member 7	-1.29694	5.27371e-08	2.61269e-07	Down in MCF10 MALINC	-0.387969	0.0948604	0.163113		0.953679	0.950869	0.436041	0.711822	1.07434	1.37578	-0.0134541	-0.0322812
90557	CCDC74A	coiled-coil domain containing 74A	-1.10276	0.0018027	0.00439808	Down in MCF10 MALINC	-0.388912	0.270681	0.384284		-0.290738	0.493568	-0.0814621	-0.357208	0.145032	0.438629	-1.0315	-0.412689
115557	ARHGEF25	Rho guanine nucleotide exchange factor 25	-1.54874	7.41183e-05	0.000234341	Down in MCF10 MALINC	-0.393109	0.0416565	0.0810007		1.6117	1.57689	1.34887	1.05745	-0.0471836	-0.203795	-1.40449	-1.57478
57326	PBXIP1	PBX homeobox interacting protein 1	-1.05635	2.00235e-55	1.06602e-53	Down in MCF10 MALINC	-0.395835	3.52682e-08	2.2601e-07		4.61254	4.72369	4.30463	4.24257	5.10357	5.10004	4.09079	3.99429
5125	PCSK5	proprotein convertase subtilisin/kexin type 5	-1.19963	2.93828e-48	1.3423e-46	Down in MCF10 MALINC	-0.411472	0.000138284	0.000502265		3.15907	3.34932	2.84951	2.84697	4.58511	4.54331	3.368	3.37627
1000	CDH2	cadherin 2	-1.51829	9.59168e-77	7.71908e-75	Down in MCF10 MALINC	-0.413878	2.03002e-05	8.6142e-05		3.65195	3.52711	3.15331	3.20702	4.68712	4.64127	3.14986	3.16163
729438	CASTOR2	cytosolic arginine sensor for mTORC1 subunit 2	-1.00135	8.3275e-09	4.54174e-08	Down in MCF10 MALINC	-0.414452	0.00909195	0.0216685		2.12499	2.23322	1.91475	1.61197	2.10858	2.06663	0.954589	1.29343
2650	GCNT1	glucosaminyl (N-acetyl) transferase 1	-1.22694	1.227e-190	6.06576e-188	Down in MCF10 MALINC	-0.419324	3.66874e-11	3.29972e-10		4.86197	4.94329	4.42688	4.54069	7.11933	7.09172	5.88603	5.87339
2057	EPOR	erythropoietin receptor	-1.51508	1.14844e-07	5.43291e-07	Down in MCF10 MALINC	-0.424998	0.118702	0.196188		0.46168	0.914794	0.466773	0.106025	0.758699	0.981999	-0.434483	-0.736674
57538	ALPK3	alpha kinase 3	-1.45103	5.38958e-05	0.000174427	Down in MCF10 MALINC	-0.4268	0.0793743	0.140373		0.88247	1.26928	0.466773	0.860146	0.354079	0.0640189	-1.0315	-1.15515
64220	STRA6	signaling receptor and transporter of retinol STRA6	-1.60195	1.09642e-87	1.12924e-85	Down in MCF10 MALINC	-0.433965	0.074633	0.133437		0.953679	0.760731	0.496863	0.392567	4.92021	4.99579	3.36019	3.36044
23097	CDK19	cyclin dependent kinase 19	-1.08129	2.16581e-44	8.74027e-43	Down in MCF10 MALINC	-0.449179	1.0565e-07	6.35551e-07		4.1381	4.33746	3.77335	3.81275	4.86324	4.84392	3.76683	3.78883
177	AGER	advanced glycosylation end-product specific receptor	-1.22085	0.000120698	0.000368727	Down in MCF10 MALINC	-0.450181	0.11691	0.193679		0.601278	0.39226	0.00483169	0.145113	0.232318	0.485008	-0.95159	-0.565606
22836	RHOBTB3	Rho related BTB domain containing 3	-1.29069	2.36455e-207	1.81834e-204	Down in MCF10 MALINC	-0.479979	1.92227e-09	1.43208e-08		4.09937	4.10909	3.71054	3.53594	6.98007	6.98684	5.71139	5.6722
399972	GSEC	G-quadruplex forming sequence containing lncRNA	-1.12475	1.36691e-08	7.28001e-08	Down in MCF10 MALINC	-0.484165	0.00826289	0.0198671		2.36593	2.15806	1.96943	1.58379	2.14278	1.95573	1.20178	0.591416
25822	DNAJB5	DnaJ heat shock protein family (Hsp40) member B5	-1.02097	1.08001e-08	5.81241e-08	Down in MCF10 MALINC	-0.485236	0.0300377	0.0613158		1.05431	1.15021	0.555225	0.711822	2.08532	1.90547	0.846969	1.20164
57493	HEG1	heart development protein with EGF like domains 1	-1.5064	2.69585e-70	1.99551e-68	Down in MCF10 MALINC	-0.497221	0.00251809	0.00694469		2.06193	1.92403	1.33227	1.66672	4.63201	4.62583	3.16786	3.08021
51734	MSRB1	methionine sulfoxide reductase B1	-1.14504	2.61907e-10	1.67529e-09	Down in MCF10 MALINC	-0.508759	1.17538e-05	5.17977e-05		3.05767	3.09099	2.59513	2.54478	1.69764	2.03581	0.730668	0.761796
66002	CYP4F12	cytochrome P450 family 4 subfamily F member 12	-1.39781	5.92481e-28	1.22588e-26	Down in MCF10 MALINC	-0.519907	0.648458	0.750631		-2.60344	-1.30247	-2.65606	-1.84591	3.1592	3.05431	1.77177	1.68105
51302	CYP39A1	cytochrome P450 family 39 subfamily A member 1	-1.26768	5.04868e-15	4.83291e-14	Down in MCF10 MALINC	-0.522869	0.00178543	0.0051157		2.12499	2.17341	1.78663	1.46524	2.6817	2.53183	1.1664	1.59346
51148	CERCAM	cerebral endothelial cell adhesion molecule	-1.65149	2.19774e-27	4.44105e-26	Down in MCF10 MALINC	-0.525706	6.8616e-05	0.000263171		2.9133	2.67189	2.28609	2.27208	2.80071	2.65864	1.20178	0.998413
27115	PDE7B	phosphodiesterase 7B	-2.80619	1.84748e-47	8.24931e-46	Down in MCF10 MALINC	-0.550611	1	1		-3.08427	-3.81057	-3.81057	-3.31003	2.59379	2.76584	-0.185623	0.125913
121456	SLC9A7P1	solute carrier family 9 member 7 pseudogene 1	-1.09733	0.000864439	0.00225044	Down in MCF10 MALINC	-0.550625	1	1		-3.08427	-3.81057	-3.31621	-3.81057	0.429895	0.236592	-0.381158	-1.15515
366	AQP9	aquaporin 9	-2.63196	1.05146e-128	2.34748e-126	Down in MCF10 MALINC	-0.550662	1	1		-3.81057	-3.07088	-3.31621	-3.81057	4.3221	4.2361	1.69935	1.64665
196513	DCP1B	decapping mRNA 1B	-1.20947	4.97226e-06	1.88771e-05	Down in MCF10 MALINC	-0.550674	0.00280459	0.00765703		2.02934	1.75068	1.2285	1.4806	0.871761	1.04527	-0.381158	0.0224005
84223	IQCG	IQ motif containing G	-1.00873	2.43256e-11	1.70921e-10	Down in MCF10 MALINC	-0.553132	0.00093965	0.00288109		2.15552	1.84954	1.54882	1.38587	2.40004	2.48696	1.52874	1.33723
286140	RNF5P1	ring finger protein 5 pseudogene 1	-1.2427	0.000267935	0.00076977	Down in MCF10 MALINC	-0.591226	0.0764602	0.136159		0.194027	0.225565	-0.173248	-0.53116	0.189335	0.18133	-0.669991	-1.42093
3745	KCNB1	potassium voltage-gated channel subfamily B member 1	-1.15913	9.98208e-13	7.94548e-12	Down in MCF10 MALINC	-0.610509	1	1		-2.60344	-3.81057	-2.9487	-3.81057	2.34235	2.36826	1.36673	0.998413
81553	CYRIA	CYFIP related Rac1 interactor A	-1.09817	1.50575e-24	2.65849e-23	Down in MCF10 MALINC	-0.616091	0.000347189	0.00116645		2.02934	2.26222	1.44461	1.6396	4.6118	4.36259	3.37577	3.43792
93659	CGB5	chorionic gonadotropin subunit beta 5	-1.63517	1.33563e-13	1.14405e-12	Down in MCF10 MALINC	-0.63354	0.68808	0.78415		-3.08427	-2.58429	-3.31621	-2.93913	1.65088	1.68481	-0.0969717	0.313012
100506100	LOC100506100	uncharacterized LOC100506100	-1.02494	1.87829e-07	8.6809e-07	Down in MCF10 MALINC	-0.655188	0.0234522	0.0495309		0.601278	0.165426	-0.173248	-0.251898	1.56941	1.78088	0.630367	0.729292
9663	LPIN2	lipin 2	-1.0339	1.07544e-24	1.91834e-23	Down in MCF10 MALINC	-0.663023	8.19633e-08	5.00237e-07		3.36248	3.53901	2.58816	2.97723	4.68712	4.84615	3.71267	3.76097
3797	KIF3C	kinesin family member 3C	-1.16377	2.83886e-37	8.59858e-36	Down in MCF10 MALINC	-0.697322	6.59339e-09	4.60008e-08		2.97451	3.15425	2.38595	2.36607	4.17011	4.21562	3.08502	2.96628
2535	FZD2	frizzled class receptor 2	-1.3147	6.53253e-17	7.06432e-16	Down in MCF10 MALINC	-0.726772	4.0376e-09	2.8868e-08		2.99996	3.09905	2.20639	2.4465	2.40004	2.48696	1.11165	1.20164
114907	FBXO32	F-box protein 32	-1.93351	3.64348e-91	4.10025e-89	Down in MCF10 MALINC	-0.73589	6.87403e-36	2.36692e-34		6.92502	6.96744	6.13422	6.28408	4.64001	4.42042	2.61946	2.62131
9754	STARD8	StAR related lipid transfer domain containing 8	-1.53159	7.06271e-14	6.16018e-13	Down in MCF10 MALINC	-0.738218	4.47362e-05	0.000177077		1.90908	2.029	1.11667	1.36946	1.75772	1.78088	0.577475	-0.209983
25840	METTL7A	methyltransferase like 7A	-1.39512	3.80313e-96	4.96631e-94	Down in MCF10 MALINC	-0.742619	2.37595e-11	2.17945e-10		3.21811	3.50907	2.57412	2.69062	5.75679	5.74899	4.31131	4.41795
5104	SERPINA5	serpin family A member 5	-1.26179	1.34272e-42	5.14847e-41	Down in MCF10 MALINC	-0.745914	1.85871e-22	3.95212e-21		4.62623	4.61547	3.83649	3.91806	4.0935	4.11967	2.76848	2.95226
90427	BMF	Bcl2 modifying factor	-3.76103	1.48233e-199	8.54935e-197	Down in MCF10 MALINC	-0.767	0.0382124	0.0753539		-0.134856	-0.260028	-0.896168	-0.877776	4.58095	4.69651	1.05474	0.729292
56925	LXN	latexin	-1.32199	4.64646e-43	1.80158e-41	Down in MCF10 MALINC	-0.769299	1.45127e-20	2.75941e-19		5.18597	5.45282	4.54139	4.5733	4.63801	4.61805	3.34445	3.27294
54943	DNAJC28	DnaJ heat shock protein family (Hsp40) member C28	-1.67371	0.000776297	0.00203899	Down in MCF10 MALINC	-0.778295	0.0235387	0.0496856		0.133977	0.283297	-0.613029	-0.412894	-0.0995238	-0.960036	-2.06829	-1.57478
10826	FAXDC2	fatty acid hydroxylase domain containing 2	-1.19491	3.12161e-33	8.21469e-32	Down in MCF10 MALINC	-0.807791	1.94539e-05	8.28302e-05		1.75813	1.86853	1.11667	0.928956	4.58095	4.49597	3.46947	3.19772
1101	CHAD	chondroadherin	-1.49092	0.00147035	0.00365068	Down in MCF10 MALINC	-0.842752	0.0117969	0.0272063		0.360497	0.102671	-0.489893	-0.594139	-0.269004	-0.840832	-1.63474	-1.94261
51661	FKBP7	FKBP prolyl isomerase 7	-1.15909	1.64138e-09	9.7094e-09	Down in MCF10 MALINC	-0.842819	6.71952e-05	0.000258151		1.37281	1.32532	0.466773	0.603727	1.72799	1.60306	0.604163	0.478609
6038	RNASE4	ribonuclease A family member 4	-1.41742	3.22761e-08	1.64373e-07	Down in MCF10 MALINC	-0.891502	0.00228769	0.00637405		0.411975	0.677056	-0.489893	-0.107078	0.976603	1.10589	-0.381158	-0.209983
4015	LOX	lysyl oxidase	-1.55709	5.93522e-265	8.21553e-262	Down in MCF10 MALINC	-0.894141	1.16691e-58	7.72842e-57		5.59938	5.63294	4.67241	4.77367	6.8268	6.79424	5.279	5.22761
256714	MAP7D2	MAP7 domain containing 2	-5.21544	4.67537e-86	4.62261e-84	Down in MCF10 MALINC	-0.907431	0.551485	0.66345		-2.60344	-1.93115	-2.9487	-2.64435	3.10819	2.85683	-1.90885	-1.747
8839	CCN5	cellular communication network factor 5	-2.98456	1.27687e-96	1.68328e-94	Down in MCF10 MALINC	-0.954383	0.508417	0.623418		-2.24342	-2.58429	-2.65606	-3.31003	3.59351	3.58811	0.40606	0.942797
1295	COL8A1	collagen type VIII alpha 1 chain	-2.04501	4.57202e-102	6.73254e-100	Down in MCF10 MALINC	-0.958816	1.04365e-80	1.09441e-78		6.93935	7.00653	5.97965	6.04991	4.4686	4.27622	2.29844	2.42218
715	C1R	complement C1r	-1.1125	0.000241871	0.000700853	Down in MCF10 MALINC	-0.990984	3.55181e-15	4.50221e-14		3.1815	3.13869	2.05281	2.29833	0.189335	0.485008	-0.547436	-0.93079
10957	PNRC1	proline rich nuclear receptor coactivator 1	-1.01786	5.86111e-35	1.61612e-33	Down in MCF10 MALINC	-0.995403	2.84002e-33	9.18494e-32		5.38748	5.68071	4.49369	4.59992	5.5258	5.56828	4.499	4.56564
163051	ZNF709	zinc finger protein 709	-1.0109	1.68492e-05	5.90748e-05	Down in MCF10 MALINC	-1.02669	0.454117	0.574683		-2.24342	-3.07088	-3.31621	-2.93913	1.18788	1.13526	0.140341	0.268463
100126784	LOC100126784	uncharacterized LOC100126784	-2.93648	2.8351e-16	2.93738e-15	Down in MCF10 MALINC	-1.02688	0.455618	0.576161		-3.08427	-2.22107	-2.9487	-3.31003	1.05052	0.846466	-2.24756	-1.15515
1436	CSF1R	colony stimulating factor 1 receptor	-1.02142	8.4221e-41	3.01237e-39	Down in MCF10 MALINC	-1.03706	0.0218116	0.0466351		-0.775239	-0.260028	-1.46376	-1.33492	4.60568	4.56236	3.53335	3.61293
9185	REPS2	RALBP1 associated Eps domain containing 2	-1.33777	8.86823e-35	2.43077e-33	Down in MCF10 MALINC	-1.05533	1.22812e-20	2.34478e-19	Down in DCIS MALINC	3.23964	3.30122	2.28609	2.16205	3.47771	3.44294	2.125	2.15484
23467	NPTXR	neuronal pentraxin receptor	-2.19941	0.0026487	0.00624162	Down in MCF10 MALINC	-1.08144	1.54761e-26	4.01162e-25	Down in DCIS MALINC	3.81859	3.93542	2.75929	2.84697	-1.67738	-1.08998	-2.45231	-3.81057
54492	NEURL1B	neuralized E3 ubiquitin protein ligase 1B	-1.41646	2.79695e-89	2.95537e-87	Down in MCF10 MALINC	-1.09434	7.04468e-15	8.6987e-14	Down in DCIS MALINC	2.80194	2.78613	1.7744	1.65322	5.91687	5.77256	4.40536	4.47052
54800	KLHL24	kelch like family member 24	-1.29228	9.13333e-45	3.72931e-43	Down in MCF10 MALINC	-1.09862	7.78364e-35	2.63426e-33	Down in DCIS MALINC	4.67181	4.83163	3.59358	3.72195	4.58924	4.62064	3.4215	3.17979
64581	CLEC7A	C-type lectin domain containing 7A	-1.45772	9.66525e-07	4.08758e-06	Down in MCF10 MALINC	-1.12128	0.00198243	0.00561507	Down in DCIS MALINC	0.360497	0.443803	-0.976576	-0.357208	0.728993	1.37578	-0.0969717	-0.648606
2593	GAMT	guanidinoacetate N-methyltransferase	-1.51792	0.0229911	0.0434769	Down in MCF10 MALINC	-1.16913	1.38026e-13	1.53582e-12	Down in DCIS MALINC	2.33959	2.41208	1.17367	1.28449	-1.265	-1.39134	-2.06829	-3.19701
10409	BASP1	brain abundant membrane attached signal protein 1	-1.80829	0.0160321	0.0315939	Down in MCF10 MALINC	-1.18016	1.94108e-05	8.2672e-05	Down in DCIS MALINC	2.15552	1.37927	0.8398	0.486872	-1.67738	-1.23281	-2.69101	-2.76788
100506826	MYLK-AS1	MYLK antisense RNA 1	-1.02981	0.000822326	0.0021501	Down in MCF10 MALINC	-1.18759	0.000110307	0.000408362	Down in DCIS MALINC	0.687362	0.633325	-0.820006	-0.153755	0.536634	0.289815	-0.28008	-0.93079
8514	KCNAB2	potassium voltage-gated channel subfamily A regulatory beta subunit 2	-2.05119	0.0132185	0.0266216	Down in MCF10 MALINC	-1.23329	8.98979e-15	1.10316e-13	Down in DCIS MALINC	2.47887	2.55956	1.44461	1.15642	-1.52644	-2.29264	-2.97717	-3.19701
23710	GABARAPL1	GABA type A receptor associated protein like 1	-1.06728	1.69066e-24	2.97736e-23	Down in MCF10 MALINC	-1.29715	5.26799e-22	1.09489e-20	Down in DCIS MALINC	3.17406	3.53901	2.16013	2.00092	4.54091	4.44994	3.50531	3.34979
553103	MIR3936HG	MIR3936 host gene	-1.3828	3.01024e-07	1.35637e-06	Down in MCF10 MALINC	-1.31854	0.0085512	0.0204785		-0.895252	-0.634597	-1.71648	-2.00798	0.925135	0.881562	-0.232079	-0.648606
5920	PLAAT4	phospholipase A and acyltransferase 4	-1.08268	2.74045e-07	1.24006e-06	Down in MCF10 MALINC	-1.32863	3.39481e-06	1.64823e-05	Down in DCIS MALINC	0.46168	1.02042	-0.376445	-0.594139	1.55255	1.47103	0.46549	0.478609
100288911	CRIM1-DT	CRIM1 divergent transcript	-1.13647	0.000991161	0.00255202	Down in MCF10 MALINC	-1.38012	6.57038e-07	3.53605e-06	Down in DCIS MALINC	0.845502	1.02042	-0.432054	-0.303592	-0.153835	0.341145	-0.735407	-1.28193
11346	SYNPO	synaptopodin	-1.49853	1.74055e-07	8.0821e-07	Down in MCF10 MALINC	-1.3919	0.000286952	0.000978323	Down in DCIS MALINC	0.194027	0.225565	-0.896168	-1.23117	1.42866	0.810495	-0.381158	-0.0891174
7045	TGFBI	transforming growth factor beta induced	-1.03551	3.5882e-88	3.73443e-86	Down in MCF10 MALINC	-1.40624	1.86981e-80	1.94601e-78	Down in DCIS MALINC	5.49284	5.47312	3.98187	4.17336	10.4569	10.3993	9.38937	9.39664
200407	CREG2	cellular repressor of E1A stimulated genes 2	-1.33685	3.18376e-64	2.069e-62	Down in MCF10 MALINC	-1.42357	0.0422545	0.0818596		-1.51005	-1.4832	-2.65606	-2.3997	5.3479	5.4951	4.1002	4.07088
55799	CACNA2D3	calcium voltage-gated channel auxiliary subunit alpha2delta 3	-1.07562	1.46111e-08	7.73707e-08	Down in MCF10 MALINC	-1.42431	0.150144	0.237437		-1.95555	-2.22107	-3.81057	-2.3997	2.50893	2.40491	1.13013	1.68105
5507	PPP1R3C	protein phosphatase 1 regulatory subunit 3C	-1.67668	9.38055e-35	2.56612e-33	Down in MCF10 MALINC	-1.42965	1	1		-2.60344	-3.81057	-3.31621	-3.81057	3.24566	3.13651	1.42777	1.68105
7146	TNXA	tenascin XA (pseudogene)	-1.22009	1.41376e-15	1.40584e-14	Down in MCF10 MALINC	-1.42966	1	1		-3.08427	-3.07088	-3.81057	-3.31003	2.54347	2.47552	1.42777	1.15345
4648	MYO7B	myosin VIIB	-1.45161	3.00201e-23	4.86579e-22	Down in MCF10 MALINC	-1.42966	1	1		-3.08427	-3.07088	-3.81057	-3.31003	2.6183	2.65864	1.25328	1.15345
9145	SYNGR1	synaptogyrin 1	-2.49131	0.00134847	0.00337044	Down in MCF10 MALINC	-1.44383	5.53641e-30	1.61677e-28	Down in DCIS MALINC	3.24675	3.273	1.69875	1.95766	-1.38981	-1.56946	-2.97717	-3.19701
283547	LINC00639	long intergenic non-protein coding RNA 639	-1.53053	0.0124541	0.0252549	Down in MCF10 MALINC	-1.45129	2.44494e-15	3.15111e-14	Down in DCIS MALINC	2.80194	2.42496	1.17367	1.23099	-0.851965	-1.23281	-2.69101	-1.747
1734	DIO2	iodothyronine deiodinase 2	-3.9117	2.08233e-77	1.73637e-75	Down in MCF10 MALINC	-1.52164	0.00779781	0.0188636		-1.02616	-0.745688	-2.65606	-1.70023	3.15362	2.94242	-0.669991	-0.736674
9235	IL32	interleukin 32	-1.01154	3.20162e-06	1.2533e-05	Down in MCF10 MALINC	-1.57212	5.22661e-06	2.46329e-05	Down in DCIS MALINC	0.509729	0.338807	-0.678776	-1.44672	1.31329	1.62393	0.577475	0.356227
5737	PTGFR	prostaglandin F receptor	-2.81755	2.91454e-77	2.41575e-75	Down in MCF10 MALINC	-1.60605	0.00114632	0.00344044	Down in DCIS MALINC	-1.17015	-0.179827	-1.58459	-2.3997	3.3518	3.26167	0.604163	0.478609
100505746	ITGB2-AS1	ITGB2 antisense RNA 1	-1.04036	5.86458e-05	0.000188829	Down in MCF10 MALINC	-1.62955	4.01171e-11	3.58954e-10	Down in DCIS MALINC	1.47316	1.4055	0.0461171	-0.303592	1.2309	0.696867	0.0265589	0.0224005
1831	TSC22D3	TSC22 domain family member 3	-1.24746	5.32371e-127	1.15142e-124	Down in MCF10 MALINC	-1.6347	1.62274e-31	5.01383e-30	Down in DCIS MALINC	2.73277	3.09905	1.17367	1.44971	6.39177	6.3904	5.14	5.15146
9619	ABCG1	ATP binding cassette subfamily G member 1	-1.31076	9.03437e-38	2.81653e-36	Down in MCF10 MALINC	-1.75007	1.09996e-16	1.58106e-15	Down in DCIS MALINC	2.01276	1.64454	0.163325	0.145113	4.04911	4.13429	2.86543	2.68201
653513	LOC653513	phosphodiesterase 4D interacting protein-like	-1.44059	2.20004e-13	1.85575e-12	Down in MCF10 MALINC	-1.77852	0.058161	0.108004		-1.95555	-1.68986	-2.9487	-2.93913	1.88439	1.76217	0.522569	0.313012
7474	WNT5A	Wnt family member 5A	-1.57233	2.56617e-102	3.86097e-100	Down in MCF10 MALINC	-1.81022	1.71841e-07	1.00491e-06	Down in DCIS MALINC	0.194027	0.677056	-0.976576	-1.44672	5.23355	5.23677	3.70345	3.62181
7439	BEST1	bestrophin 1	-1.19469	7.96197e-07	3.40258e-06	Down in MCF10 MALINC	-1.91939	0.0043756	0.0113698		-1.02616	-1.14187	-2.41288	-2.64435	1.27268	1.0759	0.0654921	0.0224005
10736	SIX2	SIX homeobox 2	-1.59942	2.87685e-08	1.47541e-07	Down in MCF10 MALINC	-1.92756	0.0370691	0.0733539		-1.71567	-1.68986	-2.65606	-3.31003	0.976603	0.810495	-0.329734	-1.03861
241	ALOX5AP	arachidonate 5-lipoxygenase activating protein	-1.85725	1.0745e-11	7.787e-11	Down in MCF10 MALINC	-2.18609	0.0136591	0.0309341		-1.71567	-1.30247	-2.9487	-2.93913	1.35278	1.0759	-0.669991	-0.341908
128553	TSHZ2	teashirt zinc finger homeobox 2	-1.04027	1.80145e-27	3.65626e-26	Down in MCF10 MALINC	-2.20616	8.08673e-07	4.29534e-06	Down in DCIS MALINC	0.133977	-0.260028	-2.65606	-1.44672	3.74218	3.80014	2.74469	2.72386
284233	CYP4F35P	cytochrome P450 family 4 subfamily F member 35, pseudogene	-2.292	7.60772e-43	2.92517e-41	Down in MCF10 MALINC	-2.21315	0.000946832	0.00289893	Down in DCIS MALINC	-0.465526	-1.93115	-2.65606	-2.64435	2.6817	2.69855	0.436081	0.478609
6775	STAT4	signal transducer and activator of transcription 4	-1.34337	3.50325e-06	1.3629e-05	Down in MCF10 MALINC	-2.29095	2.6602e-55	1.58037e-53	Down in DCIS MALINC	3.16659	3.09905	0.952662	0.812379	0.501924	0.846466	-0.80393	-0.341908
10964	IFI44L	interferon induced protein 44 like	-2.55389	4.05209e-44	1.6164e-42	Down in MCF10 MALINC	-2.36732	6.52415e-14	7.4511e-13	Down in DCIS MALINC	0.768598	1.18091	-0.976576	-1.44672	2.82197	2.63827	0.245802	0.268463
79689	STEAP4	STEAP4 metalloreductase	-1.29162	5.84723e-15	5.56653e-14	Down in MCF10 MALINC	-2.63596	1	1		-3.08427	-3.81057	-3.81057	-3.81057	2.84293	2.57535	1.55634	1.3155
10631	POSTN	periostin	-1.54389	2.01436e-28	4.24395e-27	Down in MCF10 MALINC	-2.63596	1	1		-3.08427	-3.81057	-3.81057	-3.81057	3.59763	3.50615	1.82946	2.23806
93429	LOC93429	uncharacterized LOC93429	-1.45695	5.81832e-06	2.1897e-05	Down in MCF10 MALINC	-2.63606	1	1		-3.81057	-3.07088	-3.81057	-3.81057	0.844315	0.39071	-0.735407	-0.648606
221	ALDH3B1	aldehyde dehydrogenase 3 family member B1	-1.43279	1.22446e-94	1.52693e-92	Down in MCF10 MALINC	-2.74281	1.00468e-85	1.14932e-83	Down in DCIS MALINC	3.62494	3.56251	0.792061	0.994633	5.95024	5.81629	4.50077	4.40515
4837	NNMT	nicotinamide N-methyltransferase	-1.08404	1.0426e-35	2.9756e-34	Down in MCF10 MALINC	-2.88782	7.27903e-137	1.73718e-134	Down in DCIS MALINC	4.31754	4.22411	1.50508	1.31908	4.48425	4.37803	3.32853	3.39193
2191	FAP	fibroblast activation protein alpha	-1.00934	9.82605e-75	7.6843e-73	Down in MCF10 MALINC	-2.99115	2.09608e-45	9.38961e-44	Down in DCIS MALINC	2.22912	2.41208	-0.747663	-0.357208	6.1512	6.11891	5.08777	5.17428
28234	SLCO1B3	solute carrier organic anion transporter family member 1B3	-1.10686	6.22162e-05	0.00019949	Down in MCF10 MALINC	-3.23284	4.4292e-07	2.43579e-06	Down in DCIS MALINC	-0.465526	-0.745688	-3.31621	-2.64435	0.636017	1.0759	-0.232079	-0.148285
51226	COPZ2	COPI coat complex subunit zeta 2	-1.02688	8.61839e-05	0.000269595	Down in MCF10 MALINC	-3.24011	3.32561e-08	2.13611e-07	Down in DCIS MALINC	-0.210693	-0.43519	-2.41288	-3.31003	0.871761	0.881562	0.103402	-0.412689
6338	SCNN1B	sodium channel epithelial 1 subunit beta	-1.23863	7.87613e-73	6.05674e-71	Down in MCF10 MALINC	-3.58684	1.87035e-09	1.3964e-08	Down in DCIS MALINC	-0.375486	-0.179827	-2.41288	-3.81057	5.97576	6.04923	4.84924	4.68485
3689	ITGB2	integrin subunit beta 2	-2.03914	3.87332e-111	6.45958e-109	Down in MCF10 MALINC	-3.90176	3.92643e-70	3.41822e-68	Down in DCIS MALINC	2.8211	2.45039	-0.976576	-1.13438	4.94626	4.93026	2.90354	2.91662
10317	B3GALT5	beta-1,3-galactosyltransferase 5	-1.29488	9.46485e-05	0.000294145	Down in MCF10 MALINC	-4.12465	1.8189e-05	7.77556e-05	Down in DCIS MALINC	-1.51005	-1.14187	-3.81057	-3.31003	0.274058	0.39071	-0.607413	-1.28193
6098	ROS1	ROS proto-oncogene 1, receptor tyrosine kinase	-1.28412	8.73384e-119	1.6337e-116	Down in MCF10 MALINC	-4.74731	3.67541e-291	2.99265e-288	Down in DCIS MALINC	4.75888	4.83163	0.20037	0.0658486	8.03685	7.93124	6.67111	6.73449
79949	PLEKHS1	pleckstrin homology domain containing S1	-5.86753	0.000152304	0.000458501	Down in MCF10 MALINC	-6.69415	9.88195e-26	2.47801e-24	Down in DCIS MALINC	0.768598	1.26928	-3.31621	-3.81057	-1.52644	-1.77272	-3.81057	-3.81057
3860	KRT13	keratin 13	0.78526	1.37597e-21	2.06128e-20		4.2669	1.12472e-247	7.07656e-245	Up in DCIS MALINC	1.14837	1.02042	5.23331	5.38264	4.38297	4.53231	5.30973	5.15605
27330	RPS6KA6	ribosomal protein S6 kinase A6	-0.480834	4.16477e-07	1.8424e-06		3.25711	3.85966e-19	6.67226e-18	Up in DCIS MALINC	-1.71567	-1.93115	1.07738	1.11764	3.78612	3.93988	3.41775	3.33366
94025	MUC16	mucin 16, cell surface associated	-0.157146	0.0347329	0.0624867		3.19231	6.66857e-11	5.84218e-10	Up in DCIS MALINC	-1.95555	-3.07088	0.236487	0.256398	4.76053	4.76624	4.66664	4.53306
3851	KRT4	keratin 4	0.419219	0.0311838	0.0569831		3.15681	1.52158e-50	8.06961e-49	Up in DCIS MALINC	-0.664448	-0.260028	2.58115	2.58797	1.00167	0.810495	1.303	1.35864
11199	ANXA10	annexin A10	0.122108	0.74718	0.823379		3.11565	9.9275e-12	9.43794e-11	Up in DCIS MALINC	-3.08427	-1.68986	0.436041	0.392567	-0.461077	-0.358992	-0.489854	-0.0891174
11148	HHLA2	HERV-H LTR-associating 2	-0.186688	0.594472	0.688766		2.78166	0.000170439	0.000606795	Up in DCIS MALINC	-3.08427	-2.58429	-0.613029	-0.958345	0.145032	0.529942	0.577475	-0.565606
3400	ID4	inhibitor of DNA binding 4, HLH protein	-0.70684	0.00128214	0.00321977		2.76874	9.57691e-51	5.13813e-49	Up in DCIS MALINC	0.00581318	0.283297	2.86112	2.82306	0.951098	1.19228	0.494312	0.222494
827	CAPN6	calpain 6	2.21804	1	1		2.63671	6.80492e-40	2.66838e-38	Up in DCIS MALINC	0.411975	0.677056	3.26244	2.98263	-3.81057	-3.81057	-3.33451	-3.81057
5999	RGS4	regulator of G protein signaling 4	3.58024	0.250824	0.342195		2.45974	1.21684e-08	8.21637e-08	Up in DCIS MALINC	-1.71567	-1.93115	0.339712	0.326089	-3.81057	-3.81057	-2.97717	-3.19701
347365	ITIH6	inter-alpha-trypsin inhibitor heavy chain family member 6	0	1	1		2.45396	1.17532e-32	3.73996e-31	Up in DCIS MALINC	0.00581318	-0.0316742	2.38595	2.33259	-3.81057	-3.81057	-3.81057	-3.81057
4325	MMP16	matrix metallopeptidase 16	0.263862	0.423351	0.525987		2.44745	1.22191e-152	3.67688e-150	Up in DCIS MALINC	3.08964	3.11504	5.4745	5.60395	-0.269004	-1.08998	-0.381158	-0.274438
8538	BARX2	BARX homeobox 2	-2.43759	1	1		2.31658	3.2708e-78	3.28076e-76	Up in DCIS MALINC	1.92689	1.84954	4.25046	4.11549	-3.24124	-3.81057	-3.81057	-3.81057
389136	VGLL3	vestigial like family member 3	-0.403682	6.88053e-09	3.78539e-08		2.23562	2.13047e-91	2.7055e-89	Up in DCIS MALINC	2.49089	2.52408	4.62381	4.82873	7.37056	7.37755	7.07272	6.85661
3778	KCNMA1	potassium calcium-activated channel subfamily M alpha 1	0.827385	0.00124959	0.00314889		2.18545	7.92554e-35	2.67574e-33	Up in DCIS MALINC	0.644962	0.338807	2.62949	2.63678	0.0033241	-0.0636823	0.681389	0.855133
9404	LPXN	leupaxin	0.700682	5.38735e-12	4.00278e-11		2.17128	9.46481e-62	6.93184e-60	Up in DCIS MALINC	2.2434	1.70915	4.1212	4.18981	3.8076	3.68068	4.33938	4.55872
5764	PTN	pleiotrophin	0	1	1		2.16883	7.40395e-11	6.43753e-10	Up in DCIS MALINC	-1.33011	-0.866053	0.86309	0.973071	-3.81057	-3.81057	-3.81057	-3.81057
643161	FAM25A	family with sequence similarity 25 member A	-0.64857	1.37673e-05	4.90016e-05		2.16008	0.000593814	0.00190621	Up in DCIS MALINC	-2.60344	-2.22107	-1.06173	-0.412894	2.969	2.66873	2.1614	2.23806
11341	SCRG1	stimulator of chondrogenesis 1	0.616563	1	1		2.10817	3.28843e-09	2.37943e-08	Up in DCIS MALINC	-1.17015	-1.30247	0.583543	0.787889	-3.81057	-3.11345	-3.33451	-3.19701
9459	ARHGEF6	Rac/Cdc42 guanine nucleotide exchange factor 6	-1.36262	0.149712	0.221283		2.09954	1.11575e-13	1.24953e-12	Up in DCIS MALINC	-1.02616	-0.0316742	1.41339	1.66672	-1.84598	-1.77272	-2.97717	-2.43757
94122	SYTL5	synaptotagmin like 5	-0.306108	0.190354	0.271358		2.09226	8.07244e-09	5.55086e-08	Up in DCIS MALINC	-1.02616	-1.68986	0.611317	0.546482	0.787806	0.949291	0.577475	0.554785
93010	B3GNT7	UDP-GlcNAc:betaGal beta-1,3-N-acetylglucosaminyltransferase 7	-0.0616186	1	1		2.07528	7.47598e-14	8.4683e-13	Up in DCIS MALINC	-0.664448	-0.344953	1.56311	1.36946	-1.38981	-2.00938	-2.24756	-1.15515
790952	ESRG	embryonic stem cell related	-0.856145	0.0781166	0.126615		2.07199	4.43689e-05	0.000175825	Up in DCIS MALINC	-0.664448	-0.634597	0.886009	1.62585	1.09777	-0.73073	0.245802	-1.42093
4131	MAP1B	microtubule associated protein 1B	-0.498667	0.000433306	0.00119885		2.06166	2.62735e-50	1.36721e-48	Up in DCIS MALINC	1.42386	1.35255	3.45866	3.38492	2.3226	2.27895	1.93834	1.62914
1410	CRYAB	crystallin alpha B	-0.163472	0.186251	0.266524		2.05749	5.00467e-20	9.21205e-19	Up in DCIS MALINC	0.0713177	-0.10385	1.91475	2.02207	2.75723	2.83013	2.75067	2.46229
4753	NELL2	neural EGFL like 2	0	1	1		2.0295	9.78525e-20	1.77055e-18	Up in DCIS MALINC	-0.0628076	0.0370616	1.99073	1.89024	-3.81057	-3.81057	-3.81057	-3.81057
53826	FXYD6	FXYD domain containing ion transport regulator 6	0.435863	1	1		2.02069	1.01343e-11	9.62133e-11	Up in DCIS MALINC	-0.561561	-0.866053	1.13592	1.24904	-2.5169	-3.81057	-2.69101	-2.76788
51702	PADI3	peptidyl arginine deiminase 3	-0.37972	0.166429	0.242343		2.00679	2.03726e-137	5.03566e-135	Up in DCIS MALINC	4.9818	5.31603	7.11511	7.2087	0.816337	0.573519	0.176359	0.554785
4958	OMD	osteomodulin	-0.778136	1	1		1.93616	3.84809e-07	2.14003e-06	Up in DCIS MALINC	-1.02616	-1.68986	0.306118	0.546482	-2.83408	-3.11345	-3.33451	-3.19701
10763	NES	nestin	-0.736255	0.395369	0.49693		1.89403	4.23564e-10	3.40475e-09	Up in DCIS MALINC	-0.0628076	-0.866053	1.21045	1.55505	-3.24124	-1.56946	-2.45231	-3.19701
55879	GABRQ	gamma-aminobutyric acid type A receptor subunit theta	0	1	1		1.87178	3.11272e-07	1.75433e-06	Up in DCIS MALINC	-1.33011	-0.997382	0.665309	0.424692	-3.81057	-3.81057	-3.81057	-3.81057
116496	NIBAN1	niban apoptosis regulator 1	0	1	1		1.86098	4.40074e-139	1.12806e-136	Up in DCIS MALINC	4.07163	4.16391	5.91635	6.03177	-3.81057	-3.81057	-3.81057	-3.81057
387597	ILDR2	immunoglobulin like domain containing receptor 2	0.616508	1	1		1.84266	9.14317e-06	4.10375e-05	Up in DCIS MALINC	-1.51005	-1.4832	0.00483169	0.256398	-3.81057	-3.11345	-3.33451	-3.19701
2312	FLG	filaggrin	0.457645	0.490226	0.591008		1.83808	6.77933e-13	7.11444e-12	Up in DCIS MALINC	-0.134856	0.541674	1.81079	2.19966	-1.84598	-1.56946	-1.51503	-1.15515
4129	MAOB	monoamine oxidase B	1.4655	0.0316524	0.0577021		1.80412	1.95947e-09	1.45666e-08	Up in DCIS MALINC	-0.375486	-0.10385	1.24632	1.69333	-2.25704	-3.11345	-2.24756	-0.93079
7274	TTPA	alpha tocopherol transfer protein	-0.386154	0.194405	0.275995		1.80139	0.00131441	0.0038951	Up in DCIS MALINC	-1.95555	-2.22107	-0.550147	-0.659993	0.728993	0.236592	0.46549	-0.341908
229	ALDOB	aldolase, fructose-bisphosphate B	2.21927	1	1		1.80075	2.01997e-05	8.5768e-05	Up in DCIS MALINC	-1.95555	-1.14187	0.0461171	0.145113	-3.81057	-3.81057	-3.81057	-3.19701
79814	AGMAT	agmatinase	0.227808	0.0594947	0.0999909		1.76302	2.12748e-19	3.77546e-18	Up in DCIS MALINC	0.360497	0.443803	2.11234	2.1136	2.46455	2.38058	2.68343	2.61242
27295	PDLIM3	PDZ and LIM domain 3	0	1	1		1.74012	3.73679e-05	0.000150362	Up in DCIS MALINC	-2.60344	-0.634597	0.372541	0.106025	-3.81057	-3.81057	-3.81057	-3.81057
80215	RUNX1-IT1	RUNX1 intronic transcript 1	0.262543	0.716703	0.79799		1.73696	1.19533e-11	1.12709e-10	Up in DCIS MALINC	0.88247	0.950869	2.89541	2.27208	-2.03692	-1.56946	-1.7653	-1.42093
92291	CAPN13	calpain 13	-0.780295	1	1		1.73665	1.96528e-06	9.89575e-06	Up in DCIS MALINC	-1.33011	-0.531451	0.952662	0.456117	-2.83408	-3.11345	-2.97717	-3.81057
9119	KRT75	keratin 75	0.507102	0.000526197	0.00142872		1.73594	3.55248e-05	0.000143488	Up in DCIS MALINC	-1.33011	-1.68986	0.236487	-0.201992	2.30257	2.62797	3.03685	2.87265
6707	SPRR3	small proline rich protein 3	-0.61474	9.26862e-05	0.000288306		1.68979	0.00236036	0.00655147	Up in DCIS MALINC	-1.71567	-2.58429	-0.489893	-0.958345	2.18715	2.0513	1.50061	1.55689
144568	A2ML1	alpha-2-macroglobulin like 1	0.502278	1.87884e-16	1.96575e-15		1.68547	2.34089e-86	2.74598e-84	Up in DCIS MALINC	3.64121	3.93991	5.40776	5.54489	8.67706	8.71226	9.24851	9.14278
57595	PDZD4	PDZ domain containing 4	-2.43746	1	1		1.67885	4.61472e-11	4.11048e-10	Up in DCIS MALINC	-0.134856	-0.10385	1.38149	1.58379	-3.24124	-3.81057	-3.81057	-3.81057
118788	PIK3AP1	phosphoinositide-3-kinase adaptor protein 1	-0.252394	1	1		1.64129	4.63401e-53	2.57606e-51	Up in DCIS MALINC	2.3918	2.30466	3.94688	4.00827	-2.83408	-3.11345	-3.81057	-2.43757
441666	LOC441666	zinc finger protein 91 pseudogene	-0.317758	0.111959	0.172787		1.63539	2.7724e-24	6.50433e-23	Up in DCIS MALINC	1.5441	1.18091	2.92338	3.04596	1.16587	1.32569	1.14838	0.591416
3399	ID3	inhibitor of DNA binding 3, HLH protein	-0.862888	1.006e-43	3.97859e-42		1.61224	1.62774e-132	3.69363e-130	Up in DCIS MALINC	5.38748	5.32979	6.89234	7.04333	7.03649	7.00187	6.09687	6.21967
152573	SHISA3	shisa family member 3	0	1	1		1.60819	4.13207e-09	2.95129e-08	Up in DCIS MALINC	0.55623	0.283297	1.67262	2.24535	-3.81057	-3.81057	-3.81057	-3.81057
6263	RYR3	ryanodine receptor 3	0.383084	0.155843	0.228999		1.58886	4.71833e-13	5.00852e-12	Up in DCIS MALINC	0.46168	1.35255	2.54561	2.50777	0.314623	0.615817	0.550283	1.1036
8997	KALRN	kalirin RhoGEF kinase	-0.990775	0.158575	0.232594		1.58805	1.70972e-06	8.69431e-06	Up in DCIS MALINC	-1.33011	-0.344953	0.691566	0.737626	-1.38981	-1.56946	-1.90885	-2.76788
1780	DYNC1I1	dynein cytoplasmic 1 intermediate chain 1	0	1	1		1.56891	1.06088e-15	1.412e-14	Up in DCIS MALINC	2.02934	1.75068	3.2089	3.65582	-3.81057	-3.81057	-3.81057	-3.81057
1299	COL9A3	collagen type IX alpha 3 chain	-0.243293	1	1		1.54707	3.85153e-240	2.31795e-237	Up in DCIS MALINC	5.73315	5.70732	7.23293	7.29894	-3.24124	-3.11345	-3.81057	-2.76788
222166	MTURN	maturin, neural progenitor differentiation regulator homolog	-0.07546	0.348084	0.447703		1.54562	5.31915e-24	1.22713e-22	Up in DCIS MALINC	1.39856	1.15021	2.8141	2.78645	4.49752	4.41743	4.34533	4.43317
375616	KCP	kielin cysteine rich BMP regulator	-0.379093	0.00029872	0.000850974		1.54552	4.12073e-05	0.000164236	Up in DCIS MALINC	-1.02616	-1.4832	0.125304	0.18317	3.08493	3.14375	2.75067	2.71558
202374	STK32A	serine/threonine kinase 32A	-0.267713	0.816043	0.880068		1.49249	6.96729e-09	4.84143e-08	Up in DCIS MALINC	-0.465526	0.225565	1.34887	1.33607	-2.25704	-1.77272	-2.06829	-2.43757
1191	CLU	clusterin	0.125079	0.435698	0.538332		1.47703	2.89883e-41	1.18715e-39	Up in DCIS MALINC	2.96592	2.84482	4.2832	4.46354	2.16513	2.3433	2.4385	2.28354
25833	POU2F3	POU class 2 homeobox 3	-0.63197	0.0620587	0.103821		1.47202	0.000457748	0.0015011	Up in DCIS MALINC	-1.02616	-1.68986	0.163325	-0.201992	0.392485	-0.203795	-0.232079	-0.736674
57188	ADAMTSL3	ADAMTS like 3	-0.216072	0.025685	0.0479347		1.47034	4.37004e-26	1.114e-24	Up in DCIS MALINC	1.6117	2.029	3.19061	3.37673	4.00332	3.96873	3.84444	3.68249
221393	ADGRF4	adhesion G protein-coupled receptor F4	0.724887	1.0259e-57	5.68018e-56		1.46778	4.87848e-47	2.28908e-45	Up in DCIS MALINC	2.37893	2.54783	3.91659	3.9265	5.79493	5.80833	6.55193	6.4945
25818	KLK5	kallikrein related peptidase 5	-0.747177	1.097e-34	2.97739e-33		1.45193	2.62293e-115	4.84087e-113	Up in DCIS MALINC	6.57097	6.67635	8.0169	8.13243	8.52466	8.51527	7.83841	7.7027
7851	MALL	mal, T cell differentiation protein like	0.130945	0.0358188	0.0642649		1.45092	3.00182e-113	5.32708e-111	Up in DCIS MALINC	7.67092	7.65549	9.05173	9.17345	8.87896	8.95953	9.12227	8.97423
6701	SPRR2B	small proline rich protein 2B	0.839578	1.52366e-05	5.3871e-05		1.44301	0.00144299	0.00423355	Up in DCIS MALINC	-1.33011	-1.68986	0.0461171	-0.594139	1.14353	0.735746	1.84072	1.73115
9413	FAM189A2	family with sequence similarity 189 member A2	0.0890399	1	1		1.43535	9.22088e-10	7.09086e-09	Up in DCIS MALINC	0.411975	0.225565	1.83455	1.56949	-2.03692	-2.64544	-2.69101	-1.747
8187	ZNF239	zinc finger protein 239	0.494576	0.000483532	0.00132431		1.41855	5.83118e-15	7.24553e-14	Up in DCIS MALINC	0.988008	0.633325	2.25121	2.16205	1.91109	1.79935	2.28201	2.43231
7425	VGF	VGF nerve growth factor inducible	-0.101492	1	1		1.40299	1.41665e-18	2.35405e-17	Up in DCIS MALINC	1.39856	1.18091	2.72792	2.61607	-0.851965	-0.960036	-1.30182	-0.648606
9537	TP53I11	tumor protein p53 inducible protein 11	0.948935	0.00151298	0.00374981		1.39581	1.63035e-14	1.95218e-13	Up in DCIS MALINC	0.807563	1.35255	2.51653	2.42284	-0.394171	-0.628438	0.176359	0.62714
65108	MARCKSL1	MARCKS like 1	-0.688067	5.46435e-43	2.11278e-41		1.39298	6.90989e-90	8.4643e-88	Up in DCIS MALINC	3.7602	3.91273	5.19137	5.26114	6.04821	6.00217	5.32986	5.35158
5734	PTGER4	prostaglandin E receptor 4	0.244104	0.155868	0.229012		1.38751	6.2656e-20	1.14872e-18	Up in DCIS MALINC	1.44872	1.95987	3.04547	3.14088	1.65088	2.02014	2.03958	2.10504
27065	NSG1	neuronal vesicle trafficking associated 1	0.590194	0.00163152	0.00401233		1.37294	7.28837e-11	6.34102e-10	Up in DCIS MALINC	0.509729	0.800816	1.84628	2.13317	1.51822	1.04527	1.95917	1.82643
3397	ID1	inhibitor of DNA binding 1, HLH protein	-0.677765	1.46687e-35	4.15224e-34		1.3698	1.8321e-136	4.29829e-134	Up in DCIS MALINC	6.62242	6.63398	7.9689	8.02537	7.43724	7.55685	6.81942	6.81994
1116	CHI3L1	chitinase 3 like 1	1.37798	0.0787236	0.127405		1.36628	1.11e-07	6.66868e-07	Up in DCIS MALINC	0.194027	-0.344953	1.28132	1.23099	-2.25704	-3.81057	-1.7653	-1.94261
5653	KLK6	kallikrein related peptidase 6	-0.337035	0.0327862	0.0594871		1.3647	9.0907e-22	1.85869e-20	Up in DCIS MALINC	2.09381	2.51205	3.57254	3.76022	2.40944	2.33066	2.1969	1.82643
641455	POTEM	POTE ankyrin domain family member M	-0.26969	0.757151	0.831257		1.36159	5.21159e-06	2.45788e-05	Up in DCIS MALINC	0.953679	-0.531451	1.68574	1.74514	-1.15014	-1.39134	-1.40449	-1.57478
83694	RPS6KL1	ribosomal protein S6 kinase like 1	-0.275019	0.182579	0.261892		1.352	1.91374e-05	8.15828e-05	Up in DCIS MALINC	-0.664448	-0.634597	0.767586	0.424692	1.09777	1.2738	0.954589	0.855133
149992	ANKRD30BP2	ankyrin repeat domain 30B pseudogene 2	-0.394729	0.00063824	0.00170322		1.35171	1.11477e-30	3.35449e-29	Up in DCIS MALINC	2.54953	2.76602	3.92491	4.0781	3.26649	3.47201	2.9089	3.04762
3488	IGFBP5	insulin like growth factor binding protein 5	0	1	1		1.35136	8.45121e-06	3.82418e-05	Up in DCIS MALINC	0.601278	-0.43519	1.65938	1.26687	-3.81057	-3.81057	-3.81057	-3.81057
25758	KIAA1549L	KIAA1549 like	-0.385222	0.0340057	0.061441		1.31542	2.44841e-16	3.41297e-15	Up in DCIS MALINC	1.47316	1.90576	3.05055	2.94989	1.48306	1.92242	1.42777	1.17774
92737	DNER	delta/notch like EGF repeat containing	-0.583688	3.41756e-35	9.49917e-34		1.3146	2.12181e-85	2.38781e-83	Up in DCIS MALINC	4.18325	4.16007	5.46691	5.49942	7.26907	7.30709	6.67937	6.7309
2153	F5	coagulation factor V	4.5188	0.0626492	0.104645		1.30749	1.75866e-19	3.13299e-18	Up in DCIS MALINC	1.65508	1.43127	2.8141	2.85877	-3.81057	-3.81057	-2.45231	-2.76788
51442	VGLL1	vestigial like family member 1	-0.0321041	0.719557	0.800523		1.30656	0.000196915	0.000693561	Up in DCIS MALINC	-0.664448	-1.14187	0.271723	0.359711	4.05511	3.92734	4.01076	3.90979
6704	SPRR2E	small proline rich protein 2E	0.395874	0.0156957	0.0310105		1.30636	0.000176462	0.000626787	Up in DCIS MALINC	-1.33011	-0.43519	0.665309	0.024521	1.93731	1.68481	2.24856	2.17911
6401	SELE	selectin E	0	1	1		1.29293	0.000219191	0.000766364	Up in DCIS MALINC	-0.561561	-0.634597	0.86309	0.291664	-3.81057	-3.81057	-3.81057	-3.81057
84915	FAM222A	family with sequence similarity 222 member A	0.0316752	1	1		1.28995	1.09868e-15	1.45809e-14	Up in DCIS MALINC	1.4972	1.26928	2.57412	2.73613	0.314623	0.00158079	0.344077	0.0224005
2263	FGFR2	fibroblast growth factor receptor 2	-1.16725	0.687878	0.773297		1.28632	4.57706e-71	4.14089e-69	Up in DCIS MALINC	4.92091	4.87687	6.10277	6.26035	-2.25704	-3.81057	-3.81057	-2.76788
64094	SMOC2	SPARC related modular calcium binding 2	-0.705359	0.066384	0.109902		1.28035	3.80597e-05	0.00015288	Up in DCIS MALINC	-0.664448	-0.43519	0.717354	0.575388	-0.0995238	-0.279308	-0.95159	-0.648606
27340	UTP20	UTP20 small subunit processome component	0.443811	1.73112e-13	1.46917e-12		1.27129	9.76586e-120	1.98793e-117	Up in DCIS MALINC	6.45382	6.43105	7.67341	7.7519	5.61985	5.57634	5.99151	6.09686
23138	N4BP3	NEDD4 binding protein 3	-0.464117	0.00268348	0.00631283		1.26884	1.72461e-10	1.45296e-09	Up in DCIS MALINC	0.953679	0.839818	2.30322	1.94664	2.6424	2.44064	2.1881	1.97245
375033	PEAR1	platelet endothelial aggregation receptor 1	0.0217143	1	1		1.26534	9.20127e-05	0.000344973	Up in DCIS MALINC	-0.775239	-0.344953	0.930785	0.256398	0.603644	0.573519	0.681389	0.5172
1474	CST6	cystatin E/M	-0.474416	1.94763e-14	1.77246e-13		1.26521	0.000611069	0.00195424	Up in DCIS MALINC	-0.561561	-1.68986	0.0862539	0.18317	5.72329	5.68959	5.28726	5.16974
414899	BLID	BH3-like motif containing, cell death inducer	0.970935	0.454926	0.557807		1.2641	0.00010216	0.000380237	Up in DCIS MALINC	-0.895252	-0.344953	0.611317	0.546482	-2.83408	-3.81057	-2.69101	-2.76788
7015	TERT	telomerase reverse transcriptase	1.2132	0.0209436	0.0400416		1.25821	0.000391278	0.00130069	Up in DCIS MALINC	-0.375486	-1.30247	0.20037	0.575388	-1.84598	-1.56946	-0.735407	-0.648606
90853	SPOCD1	SPOC domain containing 1	0.214186	0.186056	0.266328		1.25053	0.00322378	0.008653	Up in DCIS MALINC	-1.51005	-1.14187	0.00483169	-0.470815	2.16513	2.57535	2.54565	2.62131
285590	SH3PXD2B	SH3 and PX domains 2B	-0.235897	0.00183116	0.00445856		1.24527	1.09631e-56	6.77458e-55	Up in DCIS MALINC	4.96035	5.03016	6.16089	6.31333	5.70146	5.81856	5.63661	5.39108
51176	LEF1	lymphoid enhancer binding factor 1	-3.29791	0.500105	0.600463		1.23488	1.65197e-21	3.28544e-20	Up in DCIS MALINC	1.99599	1.79104	3.10529	3.13117	-2.83408	-3.81057	-3.81057	-3.81057
56110	PCDHGA5	protocadherin gamma subfamily A, 5	-2.43796	1	1		1.2294	1.08739e-06	5.68414e-06	Up in DCIS MALINC	0.0713177	0.0370616	1.26393	1.19419	-3.81057	-3.11345	-3.81057	-3.81057
23180	RFTN1	raftlin, lipid raft linker 1	1.26372	0.212086	0.297617		1.22735	1.25674e-08	8.4651e-08	Up in DCIS MALINC	0.687362	0.283297	1.71163	1.66672	-2.83408	-2.64544	-1.7653	-2.16897
9719	ADAMTSL2	ADAMTS like 2	-0.663888	0.609711	0.702514		1.22724	0.000247997	0.000857552	Up in DCIS MALINC	-0.664448	-0.745688	0.436041	0.424692	-2.25704	-2.00938	-2.97717	-2.16897
11037	STON1	stonin 1	-2.56313	0.125279	0.190395		1.22379	5.25202e-15	6.53763e-14	Up in DCIS MALINC	1.39856	1.26928	2.55993	2.51524	-2.5169	-2.29264	-3.81057	-3.19701
94234	FOXQ1	forkhead box Q1	0.332435	3.73019e-06	1.4455e-05		1.21076	8.75946e-31	2.65314e-29	Up in DCIS MALINC	2.56098	2.71448	3.91101	3.7665	4.39485	4.46159	4.76601	4.74706
100506628			-0.0696781	0.908003	0.952674		1.20851	0.00135144	0.00399117	Up in DCIS MALINC	-0.664448	-1.30247	0.0862539	0.220249	-0.394171	-0.628438	-0.489854	-0.648606
5292	PIM1	Pim-1 proto-oncogene, serine/threonine kinase	0.299433	3.54846e-08	1.79721e-07		1.20617	4.37273e-18	6.98123e-17	Up in DCIS MALINC	1.67629	1.5998	2.83191	2.82306	5.25194	5.26196	5.57217	5.53554
84283	TMEM79	transmembrane protein 79	0.262315	0.000592802	0.00159177		1.20505	1.39804e-76	1.38226e-74	Up in DCIS MALINC	4.38027	4.41376	5.60628	5.59251	4.108	4.21905	4.4865	4.33667
79153	GDPD3	glycerophosphodiester phosphodiesterase domain containing 3	-0.122139	0.0898287	0.142839		1.19048	2.92871e-10	2.39735e-09	Up in DCIS MALINC	0.55623	1.11884	2.00126	2.04292	5.04299	5.15665	5.02743	4.91543
84803	GPAT3	glycerol-3-phosphate acyltransferase 3	0.529439	3.693e-13	3.05367e-12		1.18716	3.433e-91	4.31997e-89	Up in DCIS MALINC	5.52095	5.37696	6.61469	6.65925	4.31712	4.42042	4.96831	4.80084
3131	HLF	HLF transcription factor, PAR bZIP family member	0.26906	0.860394	0.915628		1.18367	1.82988e-19	3.2515e-18	Up in DCIS MALINC	1.77789	1.88726	3.00939	2.99338	-2.03692	-1.23281	-1.30182	-1.57478
26047	CNTNAP2	contactin associated protein 2	-0.220256	1	1		1.18131	2.22817e-06	1.11224e-05	Up in DCIS MALINC	0.46168	0.102671	1.28132	1.56949	-3.81057	-3.11345	-3.33451	-3.81057
56114	PCDHGA1	protocadherin gamma subfamily A, 1	0.815424	0.167793	0.24397		1.17776	0.000327083	0.00110507	Up in DCIS MALINC	-1.02616	-0.179827	0.555225	0.546482	-1.84598	-1.39134	-0.669991	-1.42093
65251	ZNF649	zinc finger protein 649	0.113617	0.29614	0.392153		1.17579	4.2589e-22	8.90508e-21	Up in DCIS MALINC	2.15552	2.029	3.25365	3.2614	3.0128	3.11455	3.21624	3.11207
57732	ZFYVE28	zinc finger FYVE-type containing 28	-1.94172	0.110927	0.171444		1.17333	3.64131e-07	2.03484e-06	Up in DCIS MALINC	0.360497	0.39226	1.61891	1.38587	-2.5169	-2.00938	-3.81057	-2.76788
201134	CEP112	centrosomal protein 112	-0.0691247	0.737487	0.815488		1.16292	0.000256937	0.000886471	Up in DCIS MALINC	-0.775239	-0.344953	0.583543	0.486872	0.925135	1.04527	0.954589	0.855133
56111	PCDHGA4	protocadherin gamma subfamily A, 4	-0.50001	0.555411	0.654215		1.16083	5e-05	0.000196285	Up in DCIS MALINC	0.644962	-0.531451	1.28132	1.30189	-1.38981	-2.00938	-2.06829	-1.94261
30845	EHD3	EH domain containing 3	-0.00745688	1	1		1.16047	4.45514e-18	7.09644e-17	Up in DCIS MALINC	2.31275	2.34588	3.36388	3.58651	0.728993	0.573519	0.824447	0.398185
8342	H2BC14	H2B clustered histone 14	-0.446129	9.69198e-21	1.36061e-19		1.15691	5.21555e-99	7.14789e-97	Up in DCIS MALINC	4.97326	4.79241	6.03645	6.04669	6.27264	6.23455	5.82282	5.79311
9920	KBTBD11	kelch repeat and BTB domain containing 11	-0.219187	1	1		1.15024	2.53378e-12	2.53598e-11	Up in DCIS MALINC	1.17841	1.45658	2.40987	2.49269	-3.24124	-3.81057	-3.33451	-3.81057
84074	QRICH2	glutamine rich 2	-0.294995	0.281648	0.376456		1.14785	0.00031186	0.00105722	Up in DCIS MALINC	-0.375486	-0.745688	0.372541	0.658786	0.314623	0.615817	0.103402	0.268463
100506935			-0.667125	0.0387278	0.0687975		1.1326	0.000870671	0.00268954	Up in DCIS MALINC	-1.02616	-0.344953	0.466773	0.326089	0.145032	0.39071	-0.607413	-0.0891174
9244	CRLF1	cytokine receptor like factor 1	-0.21892	1	1		1.12489	0.000334397	0.00112731	Up in DCIS MALINC	0.0713177	-0.634597	0.638565	0.994633	-3.81057	-3.11345	-3.81057	-3.19701
23066	CAND2	cullin associated and neddylation dissociated 2 (putative)	0.881078	0.0260038	0.0484252		1.12446	0.00179609	0.00514518	Up in DCIS MALINC	-0.375486	-1.14187	0.555225	0.0658486	-0.764855	-0.960036	0.0654921	-0.209983
23302	WSCD1	WSC domain containing 1	0	1	1		1.1243	0.00182164	0.00520866	Up in DCIS MALINC	-1.02616	-0.634597	0.372541	0.024521	-3.81057	-3.81057	-3.81057	-3.81057
1604	CD55	CD55 molecule (Cromer blood group)	0.0300382	0.509005	0.608958		1.12399	5.12681e-116	9.72128e-114	Up in DCIS MALINC	5.10617	5.0635	6.21902	6.19608	5.98364	5.95353	6.01843	5.97739
346689	KLRG2	killer cell lectin like receptor G2	0.449347	0.806148	0.872311		1.12398	0.000136951	0.000497683	Up in DCIS MALINC	-0.375486	-0.10385	0.638565	0.994633	-2.5169	-2.29264	-2.24756	-1.94261
404217	CTXN1	cortexin 1	-0.487464	3.59589e-05	0.00011965		1.11878	2.06633e-06	1.03668e-05	Up in DCIS MALINC	0.194027	0.338807	1.45996	1.2127	3.27165	3.15096	2.83195	2.60348
6402	SELL	selectin L	-1.02288	0.168399	0.244696		1.11838	6.68098e-11	5.84935e-10	Up in DCIS MALINC	1.31989	1.02042	2.26001	2.28963	-1.84598	-1.56946	-2.69101	-2.16897
80307	FER1L4	fer-1 like family member 4 (pseudogene)	0.217345	0.231988	0.320381		1.11689	4.84791e-12	4.7491e-11	Up in DCIS MALINC	1.4972	1.43127	2.68935	2.42284	1.46516	1.56038	1.68692	1.76362
3696	ITGB8	integrin subunit beta 8	0.68288	2.21863e-25	4.07839e-24		1.11222	6.20782e-65	4.91021e-63	Up in DCIS MALINC	7.93618	7.97116	9.04792	9.0834	7.55196	7.64598	8.37936	8.17556
6523	SLC5A1	solute carrier family 5 member 1	1.52783	0.375842	0.477329		1.11192	9.47458e-27	2.48385e-25	Up in DCIS MALINC	3.42646	3.65289	4.5788	4.71966	-3.81057	-3.11345	-3.33451	-2.43757
51703	ACSL5	acyl-CoA synthetase long chain family member 5	-0.573358	0.0128887	0.0260423		1.10876	4.1406e-07	2.28799e-06	Up in DCIS MALINC	0.251678	0.800816	1.65938	1.58379	1.20955	0.881562	0.436081	0.62714
8609	KLF7	Kruppel like factor 7	0.290622	0.00363245	0.00832181		1.10767	4.13564e-10	3.33016e-09	Up in DCIS MALINC	0.687362	1.29757	2.09277	2.1136	3.22984	3.15096	3.5229	3.43288
392617	ELFN1	extracellular leucine rich repeat and fibronectin type III domain containing 1	0	1	1		1.10746	0.000104598	0.00038858	Up in DCIS MALINC	-0.375486	0.443803	1.26393	1.01588	-3.81057	-3.81057	-3.81057	-3.81057
5142	PDE4B	phosphodiesterase 4B	-0.488889	2.38082e-08	1.23197e-07		1.10449	8.82602e-49	4.33226e-47	Up in DCIS MALINC	4.21982	4.37446	5.37269	5.42792	4.2376	4.09371	3.76683	3.5814
1837	DTNA	dystrobrevin alpha	0	1	1		1.10177	8.18256e-11	7.06129e-10	Up in DCIS MALINC	1.17841	1.35255	2.26876	2.42284	-3.81057	-3.81057	-3.81057	-3.81057
595135	PGM5P2	phosphoglucomutase 5 pseudogene 2	-0.910455	0.000428298	0.00118665		1.09602	1.61524e-06	8.2411e-06	Up in DCIS MALINC	2.3918	2.71448	3.60398	3.69256	1.60255	2.09681	1.44263	0.125913
2354	FOSB	FosB proto-oncogene, AP-1 transcription factor subunit	0.40037	0.429887	0.532483		1.09308	0.000700415	0.00221199	Up in DCIS MALINC	-0.775239	-0.260028	0.665309	0.359711	-1.265	-1.77272	-1.1161	-1.15515
100507047			0.343725	0.508021	0.607886		1.09185	0.000869069	0.00268519	Up in DCIS MALINC	-0.290738	-0.10385	1.13592	0.456117	-1.15014	-1.23281	-1.20598	-0.565606
79957	PAQR6	progestin and adipoQ receptor family member 6	-0.611122	0.00350067	0.00803987		1.08515	1.46189e-24	3.48888e-23	Up in DCIS MALINC	2.93106	2.69334	3.89415	3.89817	1.29313	1.0759	0.801567	0.313012
643988	FNDC10	fibronectin type III domain containing 10	0	1	1		1.08126	7.02005e-12	6.77626e-11	Up in DCIS MALINC	1.5441	1.6664	2.57412	2.76151	-3.81057	-3.81057	-3.81057	-3.81057
8344	H2BC6	H2B clustered histone 6	-0.564799	5.48355e-31	1.30642e-29		1.08048	4.45336e-108	7.08545e-106	Up in DCIS MALINC	5.53698	5.50835	6.57865	6.62553	6.20748	6.14802	5.66223	5.55885
8792	TNFRSF11A	TNF receptor superfamily member 11a	-0.180857	0.0652815	0.108413		1.0795	2.43305e-29	6.9297e-28	Up in DCIS MALINC	3.41389	3.50301	4.55576	4.51107	3.44154	3.73446	3.45121	3.34444
150197	LINC00896	long intergenic non-protein coding RNA 896	0.599092	0.51314	0.612846		1.07358	0.00298897	0.00808704	Up in DCIS MALINC	-0.895252	-0.344953	0.611317	0.145113	-2.5169	-2.00938	-1.63474	-2.16897
126868	MAB21L3	mab-21 like 3	-0.110835	0.380804	0.482039		1.07358	7.91277e-22	1.62505e-20	Up in DCIS MALINC	3.58625	3.54492	4.78491	4.46741	3.44611	3.38297	3.25886	3.36044
285175	UNC80	unc-80 homolog, NALCN channel complex subunit	0	1	1		1.07321	1.57634e-07	9.27709e-07	Up in DCIS MALINC	0.807563	1.11884	1.88092	2.14286	-3.81057	-3.81057	-3.81057	-3.81057
3024	H1-1	H1.1 linker histone, cluster member	-0.736303	1.11054e-32	2.86258e-31		1.07155	7.55476e-67	6.15135e-65	Up in DCIS MALINC	6.64006	6.51024	7.66039	7.63512	7.22453	7.24655	6.58035	6.40858
6700	SPRR2A	small proline rich protein 2A	0.972543	3.99368e-21	5.74641e-20		1.07019	2.64644e-10	2.18048e-09	Up in DCIS MALINC	1.37281	1.4055	2.44887	2.43077	3.56016	3.57208	4.64752	4.39741
1184	CLCN5	chloride voltage-gated channel 5	0.248272	0.0501707	0.0860975		1.06654	5.07993e-18	8.05457e-17	Up in DCIS MALINC	2.67072	3.09905	3.92767	3.9896	3.09078	3.01534	3.41398	3.16163
100505644			0	1	1		1.065	0.000413773	0.00136889	Up in DCIS MALINC	0.251678	-0.745688	0.792061	0.906382	-3.81057	-3.81057	-3.81057	-3.81057
257019	FRMD3	FERM domain containing 3	-0.499523	1.49387e-11	1.06699e-10		1.06432	2.12321e-38	7.96463e-37	Up in DCIS MALINC	3.76515	3.59137	4.6839	4.7984	4.67937	4.7378	4.21503	4.20102
57502	NLGN4X	neuroligin 4 X-linked	-0.554178	1.41476e-09	8.42649e-09		1.05574	9.77099e-17	1.41475e-15	Up in DCIS MALINC	2.37893	2.55956	3.53315	3.50247	4.80925	4.75209	4.3591	4.06763
643224	TUBBP5	tubulin beta pseudogene 5	-0.705683	0.333852	0.432898		1.05199	0.000848585	0.00262953	Up in DCIS MALINC	-0.134856	-0.745688	0.555225	0.603727	-1.38981	-1.56946	-2.24756	-1.747
126374	WTIP	WT1 interacting protein	-0.313887	0.0833468	0.133869		1.04627	1.30245e-16	1.85478e-15	Up in DCIS MALINC	2.2434	2.06237	3.23592	3.1457	1.84339	1.60306	1.35106	1.53824
11221	DUSP10	dual specificity phosphatase 10	-0.418059	4.15349e-13	3.42218e-12		1.03179	8.49792e-22	1.74264e-20	Up in DCIS MALINC	2.50281	2.6391	3.60052	3.59006	5.50514	5.58833	5.12626	5.12827
8745	ADAM23	ADAM metallopeptidase domain 23	3.57973	0.250525	0.341826		1.02952	3.4858e-06	1.68767e-05	Up in DCIS MALINC	0.360497	0.7195	1.4902	1.59795	-3.81057	-3.81057	-2.69101	-3.81057
83756	TAS1R3	taste 1 receptor member 3	-0.474648	0.0831391	0.133613		1.02613	6.88337e-07	3.69301e-06	Up in DCIS MALINC	0.918514	0.839818	2.05281	1.68009	0.636017	0.615817	0.140341	0.222494
100133941	CD24	CD24 molecule	-0.48492	2.139e-12	1.65316e-11		1.02483	1.91795e-43	8.24481e-42	Up in DCIS MALINC	6.37413	6.40771	7.30619	7.5167	11.6658	11.6816	11.2641	11.1092
79733	E2F8	E2F transcription factor 8	-0.612535	2.5137e-21	3.68197e-20		1.02452	4.34841e-16	5.93597e-15	Up in DCIS MALINC	1.94448	2.14254	3.09549	3.01991	5.00166	5.00974	4.39202	4.39741
5017	OVOL1	ovo like transcriptional repressor 1	0.244662	0.00489344	0.0108811		1.02294	9.32927e-11	8.02086e-10	Up in DCIS MALINC	1.4972	1.35255	2.40987	2.4543	3.75698	3.90193	4.07179	4.06437
124220	ZG16B	zymogen granule protein 16B	0.00197127	1	1		1.01692	1.9929e-76	1.95643e-74	Up in DCIS MALINC	5.1275	5.20838	6.17492	6.19259	-0.764855	-2.00938	-0.95159	-1.57478
8350	H3C1	H3 clustered histone 1	-0.613171	1.11924e-29	2.51911e-28		1.01633	1.06492e-72	9.89299e-71	Up in DCIS MALINC	6.35782	6.21164	7.28425	7.32071	7.4059	7.42367	6.82297	6.77884
6334	SCN8A	sodium voltage-gated channel alpha subunit 8	-2.31307	0.126965	0.192302		1.01367	0.00207854	0.00585256	Up in DCIS MALINC	-0.775239	-0.260028	0.555225	0.326089	-3.24124	-2.00938	-3.33451	-3.81057
4703	NEB	nebulin	-0.16314	0.789305	0.858995		1.01346	0.000775835	0.00242637	Up in DCIS MALINC	-0.465526	0.102671	0.995445	0.575388	-0.944675	-0.73073	-0.95159	-1.03861
83660	TLN2	talin 2	-0.00367252	0.98338	1		1.01318	5.08998e-91	6.34734e-89	Up in DCIS MALINC	6.50953	6.45793	7.46136	7.5313	3.87357	3.95644	3.88309	3.93851
6586	SLIT3	slit guidance ligand 3	-0.25758	1	1		1.00889	2.85998e-73	2.69305e-71	Up in DCIS MALINC	4.95602	5.00893	5.99093	5.98877	-2.5169	-3.11345	-2.97717	-2.76788
92126	DSEL	dermatan sulfate epimerase like	-0.479311	1.48327e-15	1.4739e-14		1.00211	6.02308e-22	1.24435e-20	Up in DCIS MALINC	2.87713	2.58273	3.73599	3.73161	5.62691	5.66839	5.12165	5.22032
3909	LAMA3	laminin subunit alpha 3	0.092485	0.0855488	0.13685		-1.00142	2.80286e-69	2.38019e-67	Down in DCIS MALINC	8.28233	8.27982	7.22481	7.33319	11.0616	11.1334	11.222	11.158
114294	LACTB	lactamase beta	-0.123255	0.116615	0.178837		-1.00287	1.30601e-21	2.62377e-20	Down in DCIS MALINC	3.62494	3.78866	2.61585	2.80487	4.55791	4.4846	4.37662	4.43064
169611	OLFML2A	olfactomedin like 2A	-0.707272	0.168053	0.244259		-1.00318	3.0515e-07	1.72347e-06	Down in DCIS MALINC	1.75813	1.95987	0.86309	0.906382	-1.84598	-0.628438	-1.51503	-2.16897
6286	S100P	S100 calcium binding protein P	0.143058	0.00910983	0.0190452		-1.004	3.94234e-55	2.33013e-53	Down in DCIS MALINC	6.29236	6.26007	5.16818	5.37238	8.06648	8.07082	8.23513	8.1872
9048	ARTN	artemin	0.127084	0.677026	0.76364		-1.00573	1.51355e-09	1.14359e-08	Down in DCIS MALINC	2.12499	2.17341	1.17367	1.15642	0.667679	0.981999	1.01551	0.824687
6591	SNAI2	snail family transcriptional repressor 2	-0.333243	1.44287e-07	6.74508e-07		-1.0088	3.67024e-24	8.53839e-23	Down in DCIS MALINC	4.01865	4.02698	2.96164	3.07662	6.47801	6.4048	6.01284	6.20793
901	CCNG2	cyclin G2	-0.229721	0.000114036	0.000349608		-1.0103	1.66327e-33	5.40446e-32	Down in DCIS MALINC	4.52465	4.76986	3.6715	3.61811	6.23878	6.35572	6.08803	6.04333
55214	P3H2	prolyl 3-hydroxylase 2	-0.112494	0.0389707	0.0691935		-1.01036	1.07968e-59	7.32597e-58	Down in DCIS MALINC	6.33633	6.23286	5.35329	5.19516	7.30349	7.2876	7.19243	7.17365
51170	HSD17B11	hydroxysteroid 17-beta dehydrogenase 11	-0.635372	2.90125e-07	1.31025e-06		-1.01076	3.40728e-07	1.90868e-06	Down in DCIS MALINC	1.47316	1.86853	0.742688	0.658786	2.99419	2.95894	2.28201	2.43231
10346	TRIM22	tripartite motif containing 22	-0.157111	0.0667922	0.110486		-1.01155	1.97673e-25	4.86866e-24	Down in DCIS MALINC	3.99774	3.93991	2.92338	3.00405	4.20829	4.10489	3.95224	4.06763
145957	NRG4	neuregulin 4	-0.934319	3.77722e-19	4.81439e-18		-1.01183	3.57351e-26	9.1263e-25	Down in DCIS MALINC	3.95065	3.85203	2.91783	2.8763	3.48217	3.43114	2.61946	2.41197
158038	LINGO2	leucine rich repeat and Ig domain containing 2	2.21825	1	1		-1.01197	3.04101e-10	2.48194e-09	Down in DCIS MALINC	2.49089	2.72494	1.50508	1.71947	-3.81057	-3.81057	-3.33451	-3.81057
6317	SERPINB3	serpin family B member 3	0.969101	5.75079e-10	3.56163e-09		-1.01752	0.000124486	0.000456824	Down in DCIS MALINC	1.14837	0.633325	0.20037	-0.357208	1.60255	1.47103	2.43107	2.57633
100506918			-0.127749	0.765255	0.837828		-1.0194	7.13009e-14	8.10301e-13	Down in DCIS MALINC	2.99153	3.02484	2.07293	1.92434	0.898695	0.341145	0.27931	0.855133
1628	DBP	D-box binding PAR bZIP transcription factor	0.0200554	1	1		-1.02082	6.87448e-15	8.50371e-14	Down in DCIS MALINC	4.14192	4.48623	3.24037	3.37262	0.189335	-0.279308	0.27931	-0.412689
1119	CHKA	choline kinase alpha	-0.405703	0.000991118	0.00255202		-1.02124	6.64849e-15	8.24627e-14	Down in DCIS MALINC	3.30917	3.13869	2.37788	2.03253	3.02507	3.17945	2.6518	2.7484
7022	TFAP2C	transcription factor AP-2 gamma	-0.390031	6.13251e-09	3.40089e-08		-1.02215	1.05005e-60	7.37806e-59	Down in DCIS MALINC	5.79505	5.90416	4.87502	4.78299	4.99855	5.11487	4.69795	4.62427
201175			0.0355274	0.775189	0.846372		-1.02452	2.72207e-06	1.33993e-05	Down in DCIS MALINC	1.47316	1.32532	0.404641	0.424692	2.51764	2.62797	2.53875	2.68201
3491	CCN1	cellular communication network factor 1	0.0196018	0.831813	0.89297		-1.02458	2.78631e-26	7.14223e-25	Down in DCIS MALINC	3.95933	3.92185	2.87837	2.96636	4.40897	4.54331	4.49722	4.48519
8519	IFITM1	interferon induced transmembrane protein 1	0.37064	0.357788	0.458226		-1.02471	2.20738e-40	8.85638e-39	Down in DCIS MALINC	4.51291	4.49236	3.50011	3.46434	-0.851965	-0.358992	-0.0134541	-0.736674
2152	F3	coagulation factor III, tissue factor	0.676871	6.48419e-37	1.9302e-35		-1.02845	3.8228e-44	1.67453e-42	Down in DCIS MALINC	5.34837	5.28986	4.31943	4.26714	9.92595	10.0184	10.6757	10.6228
4070	TACSTD2	tumor associated calcium signal transducer 2	0.491382	1.22146e-13	1.05015e-12		-1.02962	4.33699e-53	2.42067e-51	Down in DCIS MALINC	9.02804	9.12752	8.05057	8.04778	8.81545	8.90127	9.44527	9.24745
6583	SLC22A4	solute carrier family 22 member 4	-0.454837	0.00886663	0.0186014		-1.03254	0.00046	0.00150741	Down in DCIS MALINC	0.807563	0.283297	-0.489893	-0.303592	1.88439	1.68481	1.36673	1.33723
126272	EID2B	EP300 interacting inhibitor of differentiation 2B	0.525094	0.382464	0.483697		-1.03306	3.11096e-05	0.000127139	Down in DCIS MALINC	1.02154	1.18091	0.20037	0.024521	-2.03692	-1.39134	-1.40449	-1.15515
55902	ACSS2	acyl-CoA synthetase short chain family member 2	0.252223	0.00173234	0.00423733		-1.03379	7.08402e-50	3.63174e-48	Down in DCIS MALINC	5.73694	5.87042	4.82549	4.71805	4.36377	4.30881	4.66347	4.49972
5361	PLXNA1	plexin A1	0.477391	3.13857e-22	4.85951e-21		-1.03382	9.43656e-100	1.3194e-97	Down in DCIS MALINC	8.15143	8.1177	7.09558	7.10689	7.15781	7.21379	7.67415	7.65022
55332	DRAM1	DNA damage regulated autophagy modulator 1	-0.0405889	0.576027	0.672352		-1.03764	1.7844e-43	7.69461e-42	Down in DCIS MALINC	4.77863	4.72369	3.74542	3.68926	4.57262	4.60235	4.50609	4.593
83468	GLT8D2	glycosyltransferase 8 domain containing 2	-0.563849	0.0246216	0.0461805		-1.03938	0.000755426	0.00236735	Down in DCIS MALINC	0.411975	0.677056	-0.747663	-0.153755	0.871761	0.915824	0.176359	0.554785
692158	SNORA57	small nucleolar RNA, H/ACA box 57	0.287458	0.057316	0.0967403		-1.04023	2.13043e-11	1.96334e-10	Down in DCIS MALINC	3.38841	3.44728	2.62949	2.09376	2.81492	2.94242	3.01215	3.31188
54852	PAQR5	progestin and adipoQ receptor family member 5	0.465561	1.94096e-18	2.34235e-17		-1.04156	4.69324e-21	9.13696e-20	Down in DCIS MALINC	3.30237	3.45358	2.21547	2.46978	5.38884	5.37556	5.86274	5.82998
130367	SGPP2	sphingosine-1-phosphate phosphatase 2	-0.527214	0.000128537	0.000391378		-1.04366	5.28644e-07	2.88158e-06	Down in DCIS MALINC	1.56699	1.55362	0.306118	0.762976	2.54347	2.45236	1.91721	2.06652
81622	UNC93B1	unc-93 homolog B1, TLR signaling regulator	-0.411782	1.97047e-20	2.70052e-19		-1.04527	5.52681e-49	2.74201e-47	Down in DCIS MALINC	4.80775	4.81215	3.83649	3.69586	6.43323	6.47182	6.0648	6.01073
677829	SNORA49	small nucleolar RNA, H/ACA box 49	0.249111	0.175163	0.252669		-1.04542	1.20659e-05	5.30209e-05	Down in DCIS MALINC	1.47316	1.29757	0.717354	-0.0618649	1.80119	1.42419	1.88493	1.88662
4313	MMP2	matrix metallopeptidase 2	0.063364	0.553473	0.652737		-1.04573	1.20695e-22	2.5942e-21	Down in DCIS MALINC	3.80902	3.85679	2.78999	2.79876	3.36152	3.58279	3.46583	3.60399
55084	SOBP	sine oculis binding protein homolog	0	1	1		-1.04764	1.1905e-09	9.07427e-09	Down in DCIS MALINC	2.09381	2.31853	1.19218	1.17543	-3.81057	-3.81057	-3.81057	-3.81057
23596	OPN3	opsin 3	-0.602211	3.36208e-20	4.55807e-19		-1.048	2.04423e-24	4.82872e-23	Down in DCIS MALINC	3.67321	3.72758	2.54561	2.76778	5.16726	5.17799	4.6118	4.52124
8000	PSCA	prostate stem cell antigen	-0.894652	3.55015e-66	2.36256e-64		-1.04999	4.90933e-36	1.69464e-34	Down in DCIS MALINC	4.58757	4.69739	3.52587	3.66593	8.90088	8.83498	7.99488	7.95238
4094	MAF	MAF bZIP transcription factor	-0.272242	0.437076	0.539601		-1.05426	3.8309e-20	7.09871e-19	Down in DCIS MALINC	3.23964	3.30819	2.21547	2.24535	-0.0471836	-0.443337	-0.28008	-0.736674
5210	PFKFB4	6-phosphofructo-2-kinase/fructose-2,6-biphosphatase 4	0.235217	0.0196974	0.0380161		-1.05616	2.12224e-49	1.07212e-47	Down in DCIS MALINC	5.15986	5.25962	4.12843	4.18512	3.1424	2.98338	3.2714	3.34979
6812	STXBP1	syntaxin binding protein 1	-0.0922629	0.736346	0.814597		-1.05797	2.73762e-05	0.000113047	Down in DCIS MALINC	2.28541	2.12686	1.4902	0.762976	1.25194	0.810495	1.23631	0.591416
84951	TNS4	tensin 4	0.280494	1.43096e-06	5.91794e-06		-1.05832	2.54895e-28	7.04243e-27	Down in DCIS MALINC	4.26601	4.12891	3.23592	3.05112	7.51463	7.42404	7.80393	7.69483
100126798	SNAR-A1	small NF90 (ILF3) associated RNA A1	0.691938	0.510971	0.610838		-1.06159	0.000281333	0.000962248	Down in DCIS MALINC	0.845502	0.677056	-0.0376701	-0.470815	-2.5169	-3.81057	-3.81057	-1.747
100126799	SNAR-A2	small NF90 (ILF3) associated RNA A2	0.691941	0.510973	0.610838		-1.06159	0.000281492	0.000962401	Down in DCIS MALINC	0.845502	0.677056	-0.0376701	-0.470815	-2.5169	-3.81057	-3.81057	-1.747
377841	ENTPD8	ectonucleoside triphosphate diphosphohydrolase 8	-0.216528	0.687947	0.773312		-1.06339	5.3181e-11	4.68575e-10	Down in DCIS MALINC	2.35282	2.49993	1.47516	1.28449	-1.15014	-0.443337	-1.40449	-0.565606
729830	FAM160A1	family with sequence similarity 160 member A1	0.205819	0.00719543	0.015425		-1.07169	2.50156e-34	8.32372e-33	Down in DCIS MALINC	4.51291	4.42021	3.3598	3.44097	4.44138	4.29261	4.61836	4.53306
26033	ATRNL1	attractin like 1	1.83153	0.21918	0.305774		-1.07299	4.94923e-11	4.38868e-10	Down in DCIS MALINC	2.2434	2.31853	1.15492	1.30189	-3.24124	-3.81057	-3.81057	-1.94261
231	AKR1B1	aldo-keto reductase family 1 member B	-0.496067	9.10435e-18	1.0537e-16		-1.07467	2.45085e-70	2.16081e-68	Down in DCIS MALINC	6.97615	6.86245	5.84577	5.8478	7.32847	7.24991	6.74079	6.84954
5997	RGS2	regulator of G protein signaling 2	0.0972384	0.326417	0.424688		-1.0766	3.74844e-09	2.69397e-08	Down in DCIS MALINC	1.99599	2.09497	1.15492	0.812379	4.13657	4.21905	4.36106	4.16502
202052	DNAJC18	DnaJ heat shock protein family (Hsp40) member C18	0.0718907	0.778218	0.848731		-1.07852	2.51665e-17	3.78646e-16	Down in DCIS MALINC	3.46353	3.6638	2.60207	2.38252	0.758699	0.573519	0.550283	0.970873
10225	CD96	CD96 molecule	-0.223664	0.309793	0.406692		-1.08482	2.48811e-13	2.70758e-12	Down in DCIS MALINC	3.1815	2.99923	2.18806	1.83154	1.31329	1.01398	1.07396	0.824687
100289495	LOC100289495	uncharacterized LOC100289495	-0.35638	0.410658	0.512723		-1.0873	0.000733389	0.0023056	Down in DCIS MALINC	0.133977	0.800816	-0.432054	-0.594139	-0.394171	-0.628438	-0.95159	-0.648606
130271	PLEKHH2	pleckstrin homology, MyTH4 and FERM domain containing H2	-0.378523	0.143658	0.213796		-1.08883	1.88162e-05	8.02382e-05	Down in DCIS MALINC	0.918514	1.62234	0.125304	0.392567	0.787806	0.881562	0.522569	0.398185
692084	SNORD13	small nucleolar RNA, C/D box 13	0.770901	0.000648399	0.00172765		-1.09446	8.14404e-07	4.32246e-06	Down in DCIS MALINC	2.84939	2.82552	2.07293	1.35286	1.92426	1.21997	2.31469	2.47214
283422	LINC01559	long intergenic non-protein coding RNA 1559	-0.208029	0.00969029	0.0201674		-1.09484	0.000329048	0.00111009	Down in DCIS MALINC	0.307113	0.633325	-0.3229	-0.80147	4.47756	4.60498	4.36301	4.29286
83478	ARHGAP24	Rho GTPase activating protein 24	-0.164228	0.336867	0.436195		-1.09583	9.74619e-05	0.000364219	Down in DCIS MALINC	0.509729	0.950869	-0.432054	-0.153755	1.78684	1.74321	1.72389	1.44123
10318	TNIP1	TNFAIP3 interacting protein 1	0.360701	8.99554e-11	5.99212e-10		-1.09659	8.27781e-83	8.95168e-81	Down in DCIS MALINC	7.07228	7.10187	5.96425	6.01802	6.63841	6.66863	7.07451	6.9464
4312	MMP1	matrix metallopeptidase 1	0.2836	1	1		-1.10769	1.0111e-05	4.50329e-05	Down in DCIS MALINC	1.02154	1.24042	0.0862539	0.0658486	-2.83408	-3.81057	-3.33451	-2.76788
8497	PPFIA4	PTPRF interacting protein alpha 4	-0.193319	0.729602	0.809162		-1.11304	1.40611e-15	1.84488e-14	Down in DCIS MALINC	2.72261	2.75586	1.71163	1.56949	-0.21027	-0.628438	-0.80393	-0.274438
2760	GM2A	GM2 ganglioside activator	0.434947	1.50696e-16	1.58989e-15		-1.11985	3.2271e-134	7.44493e-132	Down in DCIS MALINC	6.91892	6.97841	5.79369	5.86546	5.35885	5.25862	5.7485	5.74717
10867	TSPAN9	tetraspanin 9	-0.303104	0.0202621	0.0389539		-1.11996	1.68194e-25	4.16484e-24	Down in DCIS MALINC	4.25548	4.34087	3.33918	3.00936	2.84293	2.97528	2.60632	2.60348
60485	SAV1	salvador family WW domain containing protein 1	-0.0378273	0.578583	0.674761		-1.12732	9.6314e-107	1.49795e-104	Down in DCIS MALINC	6.2229	6.25015	5.04758	5.17169	4.6929	4.6891	4.63463	4.67635
89795	NAV3	neuron navigator 3	0.813098	4.82701e-14	4.25576e-13		-1.12897	4.10689e-08	2.61248e-07	Down in DCIS MALINC	1.65508	1.50592	0.436041	0.546482	2.61017	2.41692	3.32453	3.34444
54788	DNAJB12	DnaJ heat shock protein family (Hsp40) member B12	-0.168874	0.000920086	0.00238365		-1.13243	1.84548e-123	3.87048e-121	Down in DCIS MALINC	7.91766	7.89624	6.76251	6.78754	6.65628	6.65031	6.50003	6.46765
167691	LCA5	lebercilin LCA5	-0.269878	0.045499	0.0790344		-1.13682	1.31925e-20	2.51531e-19	Down in DCIS MALINC	3.36248	3.34932	2.22449	2.23633	2.77913	2.42883	2.38564	2.33845
694	BTG1	BTG anti-proliferation factor 1	-0.424895	8.07437e-18	9.3763e-17		-1.13771	3.68693e-112	6.30055e-110	Down in DCIS MALINC	7.77043	7.81263	6.63089	6.6777	7.73286	7.69828	7.3131	7.26789
166379	BBS12	Bardet-Biedl syndrome 12	-0.6048	1.81632e-05	6.34407e-05		-1.13988	1.14286e-11	1.07983e-10	Down in DCIS MALINC	2.32623	2.52408	0.974212	1.58379	2.73498	2.79375	2.14331	2.19109
2621	GAS6	growth arrest specific 6	-0.00223776	0.988756	1		-1.14063	7.03521e-44	3.07197e-42	Down in DCIS MALINC	4.42794	4.42343	3.17208	3.40116	6.71144	6.68487	6.65764	6.73858
51363	CHST15	carbohydrate sulfotransferase 15	-0.479959	2.40986e-13	2.02411e-12		-1.14104	2.13968e-15	2.77058e-14	Down in DCIS MALINC	2.71238	2.76602	1.65938	1.56949	6.08092	6.01012	5.64867	5.47311
4053	LTBP2	latent transforming growth factor beta binding protein 2	-0.212281	1.5043e-06	6.20455e-06		-1.14172	1.43479e-50	7.6386e-49	Down in DCIS MALINC	4.61803	4.75973	3.49266	3.61115	6.923	6.91772	6.74567	6.66584
283	ANG	angiogenin	-0.777013	0.00940343	0.0196175		-1.1421	0.000138508	0.000502945	Down in DCIS MALINC	0.644962	0.588227	-0.678776	-0.251898	0.536634	0.18133	-0.28008	-0.412689
79901	CYBRD1	cytochrome b reductase 1	-0.793255	1.02105e-52	5.17708e-51		-1.14374	3.42036e-25	8.36477e-24	Down in DCIS MALINC	3.43271	3.50301	2.40987	2.25431	6.46737	6.43538	5.71446	5.59425
9953	HS3ST3B1	heparan sulfate-glucosamine 3-sulfotransferase 3B1	0.0978004	0.410675	0.512723		-1.14434	8.93982e-18	1.39353e-16	Down in DCIS MALINC	3.07374	3.02484	2.0221	1.80738	2.53491	2.3179	2.45326	2.63891
442454	UQCRBP1	ubiquinol-cytochrome c reductase binding protein pseudogene 1	0.222856	0.383596	0.48483		-1.14688	7.41691e-07	3.95931e-06	Down in DCIS MALINC	2.28541	2.4877	1.38149	1.13716	1.2309	0.289815	0.801567	1.35864
60370	AVPI1	arginine vasopressin induced 1	-0.239991	4.87026e-06	1.85204e-05		-1.15402	1.53678e-84	1.7155e-82	Down in DCIS MALINC	6.22739	6.33108	5.1588	5.09516	6.97177	6.92352	6.6868	6.73193
4017	LOXL2	lysyl oxidase like 2	-0.924854	3.95695e-60	2.37109e-58		-1.15564	2.2761e-74	2.1879e-72	Down in DCIS MALINC	6.07105	6.15575	5.03097	4.88465	7.08163	7.01081	6.07795	6.17134
5891	MOK	MOK protein kinase	0.612965	8.31113e-11	5.54155e-10		-1.16405	4.35678e-98	5.85501e-96	Down in DCIS MALINC	6.59553	6.53645	5.46216	5.34221	3.1254	3.0466	3.62417	3.78883
55504	TNFRSF19	TNF receptor superfamily member 19	-0.680155	0.190651	0.271641		-1.16735	6.41419e-10	5.05035e-09	Down in DCIS MALINC	1.97902	2.2185	0.8398	1.07779	-1.84598	-0.960036	-1.63474	-2.43757
56241	SUSD2	sushi domain containing 2	-0.156703	0.43634	0.538836		-1.16965	0.000394423	0.00130989	Down in DCIS MALINC	0.251678	0.493568	-0.747663	-0.659993	1.00167	1.19228	0.933698	0.942797
6947	TCN1	transcobalamin 1	-0.00755443	0.885243	0.934956		-1.17076	2.09947e-112	3.67859e-110	Down in DCIS MALINC	7.53894	7.57976	6.34481	6.43266	5.52472	5.57366	5.57132	5.50467
80023	NRSN2	neurensin 2	-0.691601	2.11802e-05	7.3166e-05		-1.17419	2.75e-12	2.74841e-11	Down in DCIS MALINC	2.47887	2.33227	1.28132	1.23099	2.39058	2.02014	1.58342	1.51936
26011	TENM4	teneurin transmembrane protein 4	0.823516	0.000447926	0.00123485		-1.17422	2.10414e-05	8.89057e-05	Down in DCIS MALINC	0.88247	1.52997	0.00483169	0.220249	0.758699	1.47103	1.92782	1.9444
4311	MME	membrane metalloendopeptidase	-0.832709	1.12577e-50	5.39202e-49		-1.17432	8.06123e-05	0.00030504	Down in DCIS MALINC	0.807563	0.39226	-0.678776	-0.303592	6.41294	6.49679	5.66699	5.56922
652965	SNORA48	small nucleolar RNA, H/ACA box 48	0.451354	0.00897101	0.018789		-1.17446	1.37483e-11	1.2902e-10	Down in DCIS MALINC	5.36316	5.25421	4.38928	3.83384	4.51286	4.04424	4.53758	4.94227
654320	SNORA8	small nucleolar RNA, H/ACA box 8	0.413726	0.0623532	0.104226		-1.17474	6.76519e-07	3.63383e-06	Down in DCIS MALINC	2.31275	1.99485	1.21045	0.787889	1.85719	1.19228	1.79512	2.17911
3600	IL15	interleukin 15	-0.663872	6.394e-08	3.13516e-07		-1.18013	9.25625e-15	1.13285e-13	Down in DCIS MALINC	2.3918	2.68266	1.31549	1.44971	2.94336	2.96714	2.27372	2.32763
100506377	LINC00973	long intergenic non-protein coding RNA 973	1.02093	0.192897	0.274248		-1.18152	1.84667e-05	7.88693e-05	Down in DCIS MALINC	0.918514	0.839818	-0.126625	-0.357208	-2.25704	-2.64544	-1.63474	-1.747
54704	PDP1	pyruvate dehyrogenase phosphatase catalytic subunit 1	0.47849	1.70781e-18	2.07546e-17		-1.18606	2.55357e-66	2.06705e-64	Down in DCIS MALINC	5.41139	5.30387	4.1042	4.24482	6.12292	6.14982	6.67348	6.54673
162394	SLFN5	schlafen family member 5	-0.250399	1.17833e-05	4.24795e-05		-1.18746	4.62955e-62	3.42685e-60	Down in DCIS MALINC	5.12172	5.26321	3.99247	4.0267	5.79493	5.79804	5.60061	5.48168
30818	KCNIP3	potassium voltage-gated channel interacting protein 3	-0.658763	2.15179e-17	2.40203e-16		-1.19429	1.63732e-11	1.52619e-10	Down in DCIS MALINC	2.2434	1.97747	0.974212	0.928956	5.06248	5.12039	4.35714	4.51649
197187	SNAI3-AS1	SNAI3 antisense RNA 1	0.862232	0.190184	0.271171		-1.19697	0.000273041	0.000936431	Down in DCIS MALINC	0.360497	0.443803	-0.820006	-0.594139	-1.84598	-2.29264	-1.30182	-1.42093
55765	INAVA	innate immunity activator	0.577114	8.73056e-34	2.32401e-32		-1.20092	1.24962e-145	3.39162e-143	Down in DCIS MALINC	6.48495	6.43105	5.22771	5.28976	5.50514	5.52732	6.10915	6.07115
3383	ICAM1	intercellular adhesion molecule 1	0.395657	0.0237175	0.0447028		-1.20136	7.79163e-66	6.27045e-64	Down in DCIS MALINC	5.51361	5.4162	4.3025	4.23126	1.29313	1.35095	1.73601	1.66395
9518	GDF15	growth differentiation factor 15	0.954122	3.85511e-12	2.90645e-11		-1.20478	2.31601e-43	9.92516e-42	Down in DCIS MALINC	4.78108	4.85799	3.67479	3.56145	1.75772	2.06663	2.93541	2.72386
285735	LINC00326	long intergenic non-protein coding RNA 326	0	1	1		-1.20813	7.61415e-12	7.31402e-11	Down in DCIS MALINC	2.3918	2.43773	0.995445	1.43402	-3.81057	-3.81057	-3.81057	-3.81057
6285	S100B	S100 calcium binding protein B	0	1	1		-1.20989	4.63783e-48	2.25252e-46	Down in DCIS MALINC	5.55283	5.65087	4.29181	4.49225	-3.81057	-3.81057	-3.81057	-3.81057
84830	ADTRP	androgen dependent TFPI regulating protein	-0.141389	0.472832	0.573665		-1.211	0.0010516	0.00318656	Down in DCIS MALINC	-0.0628076	0.225565	-0.896168	-1.13438	1.29313	1.32569	1.23631	1.07801
8503	PIK3R3	phosphoinositide-3-kinase regulatory subunit 3	-0.410799	3.21044e-11	2.23199e-10		-1.21684	2.46353e-118	4.94205e-116	Down in DCIS MALINC	7.46089	7.55836	6.27761	6.31065	5.69859	5.65197	5.23805	5.29856
199221	DZIP1L	DAZ interacting zinc finger protein 1 like	-0.237726	0.0272806	0.0505446		-1.21817	3.02357e-14	3.53781e-13	Down in DCIS MALINC	2.57233	2.60554	1.36527	1.41815	3.46875	3.69061	3.43271	3.22129
154091	SLC2A12	solute carrier family 2 member 12	0.511727	0.000178726	0.000531112		-1.22328	5.56558e-17	8.19561e-16	Down in DCIS MALINC	3.40121	3.52711	2.00126	2.46978	2.98793	3.03105	3.64681	3.35513
100151684	RNU6ATAC	RNA, U6atac small nuclear (U12-dependent splicing)	0.0912165	0.888317	0.937351		-1.22617	0.000105959	0.000393213	Down in DCIS MALINC	0.601278	0.39226	-0.550147	-0.728998	-1.04375	-1.08998	-1.30182	-0.648606
114299			1.16302	0.0631946	0.105454		-1.2369	3.57941e-17	5.33903e-16	Down in DCIS MALINC	2.83059	2.73532	1.69875	1.41815	-2.5169	-1.77272	-1.30182	-1.15515
8804	CREG1	cellular repressor of E1A stimulated genes 1	0.416694	3.34135e-14	2.97817e-13		-1.23932	3.95079e-116	7.59539e-114	Down in DCIS MALINC	7.7244	7.79661	6.51942	6.52492	6.64489	6.60312	6.99102	7.09252
56978	PRDM8	PR/SET domain 8	1.26214	0.218356	0.304957		-1.24038	0.000202085	0.000711229	Down in DCIS MALINC	0.46168	0.633325	-0.221427	-1.13438	-3.24124	-2.29264	-1.90885	-1.94261
100124692			0	1	1		-1.24194	3.90395e-10	3.15461e-09	Down in DCIS MALINC	2.29915	2.15806	0.742688	1.24904	-3.81057	-3.81057	-3.81057	-3.81057
445	ASS1	argininosuccinate synthase 1	-0.00459005	0.9238	0.966095		-1.24548	2.58756e-86	3.00983e-84	Down in DCIS MALINC	6.83948	6.80202	5.57135	5.58186	7.27487	7.39093	7.39252	7.25867
124056	NOXO1	NADPH oxidase organizer 1	0.20353	0.453523	0.556531		-1.26184	4.30717e-08	2.73163e-07	Down in DCIS MALINC	1.7381	1.55362	0.665309	0.145113	0.392485	1.0759	0.954589	0.914164
164091	PAQR7	progestin and adipoQ receptor family member 7	-0.163322	0.00749684	0.0160042		-1.26416	3.81245e-20	7.07398e-19	Down in DCIS MALINC	2.86794	2.82552	1.60516	1.59795	5.25975	5.34288	5.16375	5.10312
6932	TCF7	transcription factor 7	0.543883	0.108456	0.168188		-1.26566	7.64819e-14	8.65628e-13	Down in DCIS MALINC	2.49089	2.45039	1.39753	1.03681	-0.394171	-0.443337	0.344077	-0.341908
6781	STC1	stanniocalcin 1	-0.311295	9.25763e-07	3.93201e-06		-1.26624	4.89846e-148	1.35609e-145	Down in DCIS MALINC	6.44458	6.43184	5.12669	5.2194	4.90701	4.80561	4.53585	4.57024
51761	ATP8A2	ATPase phospholipid transporting 8A2	-0.425592	0.636897	0.727449		-1.2664	3.05162e-05	0.000124935	Down in DCIS MALINC	0.601278	1.11884	-0.0814621	-0.594139	-1.84598	-2.29264	-2.69101	-1.94261
6397	SEC14L1	SEC14 like lipid binding 1	0.189666	0.00102754	0.00263882		-1.26903	1.16134e-110	1.91372e-108	Down in DCIS MALINC	6.03045	6.04224	4.74629	4.79226	5.34668	5.36939	5.6138	5.4645
5744	PTHLH	parathyroid hormone like hormone	0.448259	2.15006e-10	1.38488e-09		-1.26908	2.26627e-22	4.79658e-21	Down in DCIS MALINC	3.16659	3.09905	1.85792	1.9017	4.97818	5.06612	5.5345	5.38978
4502	MT2A	metallothionein 2A	0.363272	4.85974e-07	2.13551e-06		-1.27008	3.79829e-53	2.12858e-51	Down in DCIS MALINC	6.05292	5.94833	4.76805	4.69847	8.33833	8.21795	8.5244	8.7536
84898	PLXDC2	plexin domain containing 2	-0.920468	3.87326e-37	1.16299e-35		-1.27008	7.45833e-44	3.24648e-42	Down in DCIS MALINC	4.34428	4.51664	3.11502	3.22081	5.35156	5.23846	4.39775	4.36074
9423	NTN1	netrin 1	-0.243733	1	1		-1.27302	7.09035e-09	4.91183e-08	Down in DCIS MALINC	1.4972	1.55362	0.236487	0.359711	-3.81057	-2.64544	-3.33451	-3.19701
408	ARRB1	arrestin beta 1	-0.754849	0.00649019	0.0140568		-1.27381	1.17627e-18	1.9688e-17	Down in DCIS MALINC	2.76282	2.8352	1.41339	1.66672	0.603644	0.696867	-0.329734	0.222494
525	ATP6V1B1	ATPase H+ transporting V1 subunit B1	-0.296419	0.00580608	0.0127064		-1.27464	1.80174e-06	9.14546e-06	Down in DCIS MALINC	0.918514	0.914794	0.125304	-0.877776	3.14802	3.26167	2.89815	2.91662
51088	KLHL5	kelch like family member 5	0.146901	0.00746966	0.0159511		-1.27671	1.49726e-108	2.40989e-106	Down in DCIS MALINC	6.21114	6.34301	4.93395	5.06999	5.93649	5.97907	6.08092	6.12836
57161	PELI2	pellino E3 ubiquitin protein ligase family member 2	0	1	1		-1.27744	0.000346456	0.00116427	Down in DCIS MALINC	0.194027	0.283297	-0.747663	-1.13438	-3.81057	-3.81057	-3.81057	-3.81057
1052	CEBPD	CCAAT enhancer binding protein delta	0.90379	5.32162e-19	6.69045e-18		-1.28247	6.06358e-40	2.39806e-38	Down in DCIS MALINC	4.38993	4.35776	3.23592	2.94437	3.03117	3.12923	4.01076	3.93139
50853	VILL	villin like	0.111012	0.382152	0.483347		-1.28803	8.09777e-08	4.95094e-07	Down in DCIS MALINC	1.11769	1.48146	0.236487	-0.107078	2.91725	3.09972	3.18122	3.02771
8460	TPST1	tyrosylprotein sulfotransferase 1	-0.938173	1.12794e-25	2.09852e-24		-1.29728	6.36609e-40	2.50339e-38	Down in DCIS MALINC	4.1072	4.13284	2.67626	2.9718	4.24286	4.24624	3.28796	3.33906
135932	TMEM139	transmembrane protein 139	-0.560745	7.5098e-20	1.00049e-18		-1.29981	4.76144e-56	2.86556e-54	Down in DCIS MALINC	4.52172	4.51362	3.12469	3.31808	5.19332	5.24015	4.66505	4.64402
158471	PRUNE2	prune homolog 2 with BCH domain	-0.957875	0.000936077	0.0024219		-1.30396	0.000314023	0.00106354	Down in DCIS MALINC	0.251678	0.588227	-0.747663	-0.80147	0.951098	0.810495	0.40606	-0.830469
9615	GDA	guanine deaminase	-0.700291	7.13399e-11	4.80062e-10		-1.30723	2.88723e-06	1.41369e-05	Down in DCIS MALINC	0.845502	0.633325	-0.678776	-0.303592	3.25611	3.33946	2.6518	2.5299
3078	CFHR1	complement factor H related 1	1.52703	0.377676	0.478954		-1.30813	4.03675e-05	0.000161167	Down in DCIS MALINC	0.88247	0.443803	-0.820006	-0.303592	-3.81057	-3.11345	-2.97717	-2.76788
100506211	MIR210HG	MIR210 host gene	-0.711511	5.7027e-07	2.48542e-06		-1.31067	1.3944e-17	2.12336e-16	Down in DCIS MALINC	2.50281	2.79608	1.42909	1.30189	2.5263	2.54284	1.89577	1.74748
2634	GBP2	guanylate binding protein 2	-0.620708	1.32113e-10	8.64634e-10		-1.31236	2.62188e-30	7.788e-29	Down in DCIS MALINC	3.30237	3.36945	1.99073	2.08373	3.44154	3.49486	2.8432	2.85769
5337	PLD1	phospholipase D1	-0.410377	3.93924e-05	0.00013026		-1.31479	1.35936e-62	1.02262e-60	Down in DCIS MALINC	5.69858	5.84668	4.35067	4.56612	3.9334	3.84972	3.49465	3.4776
200316	APOBEC3F	apolipoprotein B mRNA editing enzyme catalytic subunit 3F	0.527457	0.370246	0.471694		-1.3227	5.92835e-17	8.69281e-16	Down in DCIS MALINC	2.78251	3.03328	1.47516	1.73236	-1.38981	-1.39134	-0.95159	-0.93079
104	ADARB1	adenosine deaminase RNA specific B1	0.413039	0.0163316	0.0321247		-1.32716	3.95877e-50	2.03707e-48	Down in DCIS MALINC	4.72875	4.60135	3.37608	3.3138	1.42866	1.40019	1.88493	1.73115
6876	TAGLN	transgelin	-0.911698	1.23272e-43	4.84755e-42		-1.33175	1.18056e-13	1.31998e-12	Down in DCIS MALINC	2.21469	2.07876	0.995445	0.685548	7.10422	7.23132	6.34845	6.15308
665	BNIP3L	BCL2 interacting protein 3 like	-0.383055	1.90693e-10	1.23575e-09		-1.33509	2.36169e-94	3.08402e-92	Down in DCIS MALINC	6.46833	6.63537	5.15763	5.28102	6.89902	6.96553	6.56218	6.53502
8991	SELENBP1	selenium binding protein 1	-0.790201	5.25988e-10	3.27223e-09		-1.33859	7.18114e-12	6.9221e-11	Down in DCIS MALINC	1.89106	2.111	0.496863	0.883449	3.1592	3.41327	2.48232	2.52043
126432	RINL	Ras and Rab interactor like	0.722056	3.15374e-08	1.60789e-07		-1.34224	1.42852e-16	2.03223e-15	Down in DCIS MALINC	2.27154	2.38596	0.930785	1.09786	1.93731	1.90547	2.62599	2.64764
55062	WIPI1	WD repeat domain, phosphoinositide interacting 1	-0.476976	7.67776e-07	3.28823e-06		-1.3586	1.69715e-45	7.62725e-44	Down in DCIS MALINC	3.91541	3.90815	2.58816	2.53745	3.34692	3.38297	2.94066	2.8196
4354	MPP1	membrane palmitoylated protein 1	-0.81296	4.28029e-23	6.87329e-22		-1.35955	2.06477e-20	3.89381e-19	Down in DCIS MALINC	2.62782	2.66104	1.41339	1.19419	4.15902	4.14877	3.30025	3.40228
2246	FGF1	fibroblast growth factor 1	-0.109981	0.65189	0.740599		-1.36229	3.75298e-56	2.2685e-54	Down in DCIS MALINC	4.38993	4.44256	3.04547	3.07662	0.354079	0.123866	0.436081	-0.341908
2805	GOT1	glutamic-oxaloacetic transaminase 1	-0.0696572	0.210695	0.295874		-1.37226	6.15598e-153	1.89358e-150	Down in DCIS MALINC	6.94209	7.03622	5.5828	5.65393	5.92589	5.91699	5.84816	5.85656
27090	ST6GALNAC4	ST6 N-acetylgalactosaminide alpha-2,6-sialyltransferase 4	0.420121	1.36462e-05	4.8608e-05		-1.3725	3.59287e-30	1.0604e-28	Down in DCIS MALINC	3.28866	3.39586	1.85792	2.10371	3.18131	3.05431	3.5194	3.57227
100507318			-0.1764	0.648338	0.737109		-1.3829	0.00254159	0.00700114	Down in DCIS MALINC	0.251678	-0.634597	-0.820006	-2.19059	-0.394171	0.438629	-0.185623	-0.0322812
93129	ORAI3	ORAI calcium release-activated calcium modulator 3	-0.204359	0.0874292	0.139423		-1.38452	2.70521e-38	1.0066e-36	Down in DCIS MALINC	3.90197	3.78366	2.48685	2.4543	2.96263	2.73739	2.70208	2.61242
10965	ACOT2	acyl-CoA thioesterase 2	-0.474418	0.000147749	0.000445662		-1.38761	5.15454e-21	9.99289e-20	Down in DCIS MALINC	3.66262	3.39586	1.90356	2.38252	4.21367	4.27622	3.63392	3.90979
55790	CSGALNACT1	chondroitin sulfate N-acetylgalactosaminyltransferase 1	-0.0332347	0.664702	0.752518		-1.39167	3.95593e-55	2.33013e-53	Down in DCIS MALINC	4.70831	4.94776	3.41993	3.47205	4.8057	4.80561	4.81681	4.72043
4277	MICB	MHC class I polypeptide-related sequence B	0.200643	0.0566406	0.0956938		-1.39529	1.07099e-11	1.014e-10	Down in DCIS MALINC	1.85431	1.6664	0.496863	0.326089	3.37596	3.22798	3.57779	3.42275
55897	MESP1	mesoderm posterior bHLH transcription factor 1	-0.634393	0.0417947	0.0734219		-1.39674	8.82533e-10	6.8018e-09	Down in DCIS MALINC	1.58952	1.6664	0.526339	-0.0180255	-0.153835	0.289815	-0.329734	-0.830469
10580	SORBS1	sorbin and SH3 domain containing 1	-0.794951	0.0201211	0.0387258		-1.39918	8.67669e-10	6.69469e-09	Down in DCIS MALINC	1.79738	2.01203	0.86309	0.145113	-0.0471836	0.341145	-0.489854	-0.736674
100131897	INSYN2B	inhibitory synaptic factor family member 2B	0.553848	0.145224	0.215732		-1.40602	4.14751e-09	2.9608e-08	Down in DCIS MALINC	1.26495	1.64454	0.0461171	0.18317	-0.851965	-0.628438	-0.381158	-0.0891174
6097	RORC	RAR related orphan receptor C	-0.838449	0.00283861	0.00664727		-1.41197	3.32177e-08	2.13463e-07	Down in DCIS MALINC	1.20784	1.15021	-0.376445	0.024521	0.392485	0.573519	-0.0546087	-0.736674
1601	DAB2	DAB adaptor protein 2	0.029408	0.799943	0.867503		-1.4342	2.33141e-16	3.25316e-15	Down in DCIS MALINC	2.14033	2.52408	0.995445	0.883449	3.28192	3.38297	3.28383	3.44294
390010	NKX1-2	NK1 homeobox 2	0	1	1		-1.4358	9.6584e-10	7.41906e-09	Down in DCIS MALINC	1.69719	1.8108	0.00483169	0.658786	-3.81057	-3.81057	-3.81057	-3.81057
113451	AZIN2	antizyme inhibitor 2	-0.874624	0.064742	0.107621		-1.43991	1.07199e-05	4.75622e-05	Down in DCIS MALINC	0.411975	0.541674	-0.678776	-1.04368	-0.682707	-0.628438	-1.40449	-1.42093
85462	FHDC1	FH2 domain containing 1	-0.674911	4.94513e-13	4.04793e-12		-1.44177	3.57544e-65	2.84433e-63	Down in DCIS MALINC	4.71344	4.77238	3.37202	3.23899	3.88034	3.83188	3.26723	3.08021
347902	AMIGO2	adhesion molecule with Ig like domain 2	0.62316	4.52148e-47	1.98058e-45		-1.45373	4.22425e-149	1.19331e-146	Down in DCIS MALINC	5.83331	5.77302	4.32364	4.38204	6.12649	6.18888	6.76021	6.79905
169792	GLIS3	GLIS family zinc finger 3	-0.866425	5.24766e-08	2.60072e-07		-1.46917	2.25047e-05	9.45403e-05	Down in DCIS MALINC	0.509729	0.225565	-1.06173	-0.877776	2.84293	2.50957	1.79512	1.90129
2533	FYB1	FYN binding protein 1	-0.189236	0.00595269	0.0129902		-1.5012	7.08401e-20	1.28853e-18	Down in DCIS MALINC	2.54953	2.37273	0.86309	1.11764	5.20955	5.21801	5.08895	4.94757
730098	LOC730098	uncharacterized LOC730098	-0.791563	0.0183317	0.0355784		-1.50328	9.65997e-06	4.31612e-05	Down in DCIS MALINC	0.55623	0.338807	-0.550147	-1.44672	0.232318	0.18133	-0.489854	-0.565606
843	CASP10	caspase 10	-0.0261008	0.905653	0.950912		-1.50705	2.24528e-06	1.12037e-05	Down in DCIS MALINC	0.55623	0.760731	-1.86164	-0.107078	2.71996	2.45236	2.5997	2.54865
7433	VIPR1	vasoactive intestinal peptide receptor 1	-0.256702	0.325895	0.42413		-1.50755	0.000222758	0.000777658	Down in DCIS MALINC	-0.375486	0.39226	-1.35228	-1.23117	0.570528	1.16406	0.681389	0.554785
65983	GRAMD2B	GRAM domain containing 2B	0.13741	0.0455327	0.0790794		-1.51824	3.28231e-177	1.13584e-174	Down in DCIS MALINC	6.04377	6.06402	4.53597	4.54069	4.40428	4.4024	4.5886	4.47788
8744	TNFSF9	TNF superfamily member 9	0.233482	0.00220575	0.00528326		-1.52426	3.4191e-35	1.16857e-33	Down in DCIS MALINC	3.26786	3.30122	1.67262	1.87869	4.01567	4.04036	4.25978	4.2591
677840	SNORA71D	small nucleolar RNA, H/ACA box 71D	0.739612	0.015168	0.0300752		-1.52836	2.69339e-09	1.96739e-08	Down in DCIS MALINC	2.27154	1.88726	0.86309	0.291664	-0.0995238	0.341145	0.46549	1.15345
563	AZGP1	alpha-2-glycoprotein 1, zinc-binding	-0.731501	3.00575e-44	1.20596e-42		-1.53376	5.59226e-76	5.45128e-74	Down in DCIS MALINC	4.94732	4.88854	3.34746	3.43309	8.52425	8.48118	7.81861	7.72167
146664	MGAT5B	alpha-1,6-mannosylglycoprotein 6-beta-N-acetylglucosaminyltransferase B	-0.760783	0.000559234	0.00150924		-1.5359	5.20717e-12	5.08305e-11	Down in DCIS MALINC	1.71779	1.4055	0.163325	0.024521	1.27268	1.19228	0.436081	0.591416
79400	NOX5	NADPH oxidase 5	-0.131084	0.353492	0.453487		-1.54084	2.65369e-08	1.72696e-07	Down in DCIS MALINC	1.20784	0.677056	-0.613029	-0.357208	2.73498	2.50957	2.49664	2.52043
401207	C5orf63	chromosome 5 open reading frame 63	0.00531809	1	1		-1.54341	3.28643e-12	3.25631e-11	Down in DCIS MALINC	1.4972	1.57689	0.236487	-0.153755	2.35213	2.26572	2.34666	2.28354
113791	PIK3IP1	phosphoinositide-3-kinase interacting protein 1	-0.839397	0.000968383	0.00249941		-1.56359	1.2753e-10	1.08499e-09	Down in DCIS MALINC	1.58952	1.68794	0.372541	-0.153755	0.871761	0.981999	0.46549	-0.487122
11145	PLAAT3	phospholipase A and acyltransferase 3	-0.32749	5.16453e-07	2.26083e-06		-1.56815	1.09901e-68	9.2197e-67	Down in DCIS MALINC	4.62895	4.59851	2.99892	3.10663	5.43672	5.5287	5.22306	5.07106
8787	RGS9	regulator of G protein signaling 9	-0.2201	1	1		-1.57228	6.2356e-06	2.89739e-05	Down in DCIS MALINC	0.307113	0.541674	-0.896168	-1.13438	-3.81057	-3.11345	-3.33451	-3.81057
255394	TCP11L2	t-complex 11 like 2	-0.786148	6.34454e-07	2.75129e-06		-1.58143	2.26311e-26	5.83352e-25	Down in DCIS MALINC	2.7727	3.01635	1.2285	1.44971	2.24076	2.19773	1.45735	1.44123
2921	CXCL3	C-X-C motif chemokine ligand 3	0.160957	0.599331	0.693408		-1.58264	6.60166e-10	5.19206e-09	Down in DCIS MALINC	1.4972	1.05398	-0.221427	-0.201992	0.232318	0.615817	0.522569	0.62714
10562	OLFM4	olfactomedin 4	2.21883	1	1		-1.58504	4.5894e-23	1.00358e-21	Down in DCIS MALINC	2.5836	2.77611	1.15492	1.09786	-3.81057	-3.81057	-3.81057	-3.19701
6303	SAT1	spermidine/spermine N1-acetyltransferase 1	0.715153	2.8473e-32	7.20519e-31		-1.60088	4.69996e-139	1.18285e-136	Down in DCIS MALINC	7.15014	7.28215	5.64794	5.58719	6.93403	6.94598	7.71834	7.58615
10158	PDZK1IP1	PDZK1 interacting protein 1	-0.0945634	0.493156	0.594001		-1.60794	3.30866e-37	1.17734e-35	Down in DCIS MALINC	3.54072	3.47851	1.95865	1.87869	2.5263	2.68868	2.36238	2.67349
55890	GPRC5C	G protein-coupled receptor class C group 5 member C	-0.222641	0.00605813	0.0131995		-1.60958	3.20994e-09	2.3275e-08	Down in DCIS MALINC	1.08635	0.914794	-0.550147	-0.470815	4.0935	4.22931	3.94181	3.92781
222171	PRR15	proline rich 15	-0.176956	0.0315942	0.0576189		-1.61077	1.97718e-32	6.23421e-31	Down in DCIS MALINC	3.06573	3.30819	1.4902	1.70646	4.44596	4.45286	4.33142	4.20102
8436	CAVIN2	caveolae associated protein 2	0.384268	1.66014e-06	6.7987e-06		-1.61424	1.71941e-14	2.05527e-13	Down in DCIS MALINC	1.85431	1.79104	0.271723	0.256398	4.997	4.85058	5.23272	5.39497
57556	SEMA6A	semaphorin 6A	0.306433	0.656117	0.744607		-1.621	9.72851e-26	2.44396e-24	Down in DCIS MALINC	2.80194	2.99923	1.41339	1.19419	-1.38981	-1.08998	-0.875872	-1.15515
9891	NUAK1	NUAK family kinase 1	-0.0355711	0.790732	0.860143		-1.62857	7.37837e-97	9.7268e-95	Down in DCIS MALINC	5.57559	5.46846	3.86849	3.9293	2.24076	2.55376	2.29025	2.43231
3248	HPGD	15-hydroxyprostaglandin dehydrogenase	0.830878	7.5579e-11	5.06863e-10		-1.64225	8.60534e-24	1.95913e-22	Down in DCIS MALINC	2.88626	2.59418	1.05733	1.2127	2.51764	2.49831	3.42899	3.20955
114757	CYGB	cytoglobin	3.05472	0.500404	0.60051		-1.64951	2.59415e-10	2.13994e-09	Down in DCIS MALINC	1.17841	1.26928	-0.221427	-0.470815	-3.81057	-3.81057	-3.33451	-3.19701
22925	PLA2R1	phospholipase A2 receptor 1	-0.684737	1.81051e-05	6.32535e-05		-1.66938	7.20772e-19	1.22416e-17	Down in DCIS MALINC	2.21469	2.46293	0.792061	0.631519	2.30257	2.57535	1.6361	1.90129
100507036			-1.03107	0.390723	0.492207		-1.67445	8.36039e-07	4.43219e-06	Down in DCIS MALINC	0.411975	0.541674	-1.15223	-0.958345	-2.5169	-2.00938	-3.33451	-2.43757
2878	GPX3	glutathione peroxidase 3	0.391143	0.156192	0.229366		-1.67649	8.98746e-08	5.45873e-07	Down in DCIS MALINC	0.953679	0.677056	-0.747663	-0.728998	0.274058	0.696867	1.05474	0.554785
10020	GNE	glucosamine (UDP-N-acetyl)-2-epimerase/N-acetylmannosamine kinase	0.587494	1.85924e-11	1.31977e-10		-1.68949	1.96336e-235	1.00655e-232	Down in DCIS MALINC	7.95285	8.02503	6.27815	6.32295	3.47771	3.45464	4.00326	4.10927
402778	IFITM10	interferon induced transmembrane protein 10	-0.03453	0.687133	0.772836		-1.69286	1.13613e-68	9.47367e-67	Down in DCIS MALINC	4.40271	4.43302	2.84367	2.61607	3.46425	3.57744	3.53682	3.41255
197021	LCTL	lactase like	0.526307	0.383171	0.48437		-1.69395	1.75239e-10	1.47546e-09	Down in DCIS MALINC	1.14837	1.32532	-0.432054	-0.303592	-1.84598	-1.56946	-1.51503	-1.03861
641371	ACOT1	acyl-CoA thioesterase 1	-0.568055	7.49536e-07	3.21409e-06		-1.70317	7.62453e-28	2.06534e-26	Down in DCIS MALINC	2.84939	2.68266	1.01637	1.17543	3.34202	3.17945	2.63895	2.78839
50515	CHST11	carbohydrate sulfotransferase 11	-0.329914	2.12432e-11	1.49795e-10		-1.70381	3.98376e-22	8.35504e-21	Down in DCIS MALINC	2.33959	2.18859	0.583543	0.631519	6.02242	6.06268	5.72741	5.69342
3676	ITGA4	integrin subunit alpha 4	0.173841	0.428826	0.531406		-1.70383	7.87472e-06	3.58441e-05	Down in DCIS MALINC	0.133977	0.225565	-1.06173	-1.70023	0.951098	0.773605	0.995486	1.1036
80149	ZC3H12A	zinc finger CCCH-type containing 12A	0.111703	0.187268	0.267674		-1.70558	8.80786e-86	1.01599e-83	Down in DCIS MALINC	4.74641	4.71847	3.16741	2.88787	3.93014	3.9062	4.03794	4.02139
219970	GLYATL2	glycine-N-acyltransferase like 2	-0.307045	0.10971	0.169828		-1.70657	5.05458e-12	4.94107e-11	Down in DCIS MALINC	1.44872	1.26928	-0.678776	0.0658486	1.33317	1.56038	1.13013	1.15345
79156	PLEKHF1	pleckstrin homology and FYVE domain containing 1	0.696202	0.000682946	0.00181099		-1.73031	4.69333e-81	5.03605e-79	Down in DCIS MALINC	4.33097	4.38109	2.58115	2.69062	0.667679	0.573519	1.27004	1.33723
11279	KLF8	Kruppel like factor 8	0.0430666	0.735276	0.81402		-1.73332	1.20185e-06	6.24426e-06	Down in DCIS MALINC	-0.0628076	0.541674	-1.24879	-1.33492	2.89736	2.99144	3.01713	2.93811
8728	ADAM19	ADAM metallopeptidase domain 19	0.909819	1.7906e-27	3.63957e-26		-1.73436	2.91783e-70	2.55624e-68	Down in DCIS MALINC	5.11591	5.16872	3.47008	3.35606	5.0699	5.17091	6.1595	5.87525
6622	SNCA	synuclein alpha	1.34602	0.0205582	0.0394136		-1.73448	3.18377e-104	4.79018e-102	Down in DCIS MALINC	5.05244	5.08192	3.28417	3.39306	-2.5169	-1.77272	-1.40449	-0.736674
93432	MGAM2	maltase-glucoamylase 2 (putative)	0	1	1		-1.75166	1.16526e-18	1.95272e-17	Down in DCIS MALINC	2.06193	1.95987	0.236487	0.392567	-3.81057	-3.81057	-3.81057	-3.81057
6489	ST8SIA1	ST8 alpha-N-acetyl-neuraminide alpha-2,8-sialyltransferase 1	0.773167	0.0992795	0.155632		-1.75389	1.47459e-06	7.56253e-06	Down in DCIS MALINC	0.644962	0.225565	-1.06173	-1.23117	-1.265	-2.00938	-1.1161	-0.648606
10395	DLC1	DLC1 Rho GTPase activating protein	-0.0636374	0.521926	0.621623		-1.75769	4.16336e-42	1.75699e-40	Down in DCIS MALINC	3.6573	3.60275	1.93687	1.84347	3.57276	3.86733	3.64038	3.6697
9121	SLC16A5	solute carrier family 16 member 5	-0.430858	4.34026e-06	1.6679e-05		-1.76617	2.17858e-33	7.06228e-32	Down in DCIS MALINC	3.00835	2.86387	1.34887	1.03681	3.75698	3.9062	3.38734	3.41255
284561	LINC02806	long intergenic non-protein coding RNA 2806	1.39761	0.147306	0.218379		-1.78282	6.65513e-15	8.24711e-14	Down in DCIS MALINC	1.6117	1.70915	-0.173248	0.0658486	-2.5169	-3.81057	-2.06829	-2.16897
643414	LIPK	lipase family member K	-0.508894	0.0082121	0.0173598		-1.78512	1.9677e-10	1.65172e-09	Down in DCIS MALINC	0.953679	1.52997	-0.489893	-0.357208	2.03765	2.12637	1.78349	1.29343
23764	MAFF	MAF bZIP transcription factor F	0.477165	2.45524e-08	1.26859e-07		-1.78625	3.13914e-72	2.87761e-70	Down in DCIS MALINC	4.40906	4.40729	2.70232	2.55932	3.95281	3.81836	4.4354	4.28449
330	BIRC3	baculoviral IAP repeat containing 3	0.0986003	0.0235046	0.044362		-1.7906	5.5434e-162	1.78446e-159	Down in DCIS MALINC	5.40981	5.40973	3.68463	3.56145	6.19871	6.15072	6.25312	6.30003
9021	SOCS3	suppressor of cytokine signaling 3	0.975471	4.07704e-08	2.0574e-07		-1.79645	1.84897e-18	3.05411e-17	Down in DCIS MALINC	2.17054	1.84954	0.372541	0.18317	1.12083	1.13526	2.1614	1.97245
2752	GLUL	glutamate-ammonia ligase	-0.543706	1.70862e-24	3.00517e-23		-1.81231	7.01043e-228	3.34615e-225	Down in DCIS MALINC	8.17118	8.28844	6.40308	6.43562	8.70105	8.69047	8.18201	8.12101
83715	ESPN	espin	-2.00247	0.377091	0.478476		-1.82796	2.3059e-10	1.91701e-09	Down in DCIS MALINC	0.988008	1.29757	-0.820006	-0.357208	-2.5169	-3.11345	-3.81057	-3.19701
2217	FCGRT	Fc fragment of IgG receptor and transporter	0.140185	1	1		-1.84533	2.39815e-07	1.37397e-06	Down in DCIS MALINC	0.251678	0.950869	-0.820006	-1.33492	-2.03692	-2.00938	-2.06829	-1.747
5155	PDGFB	platelet derived growth factor subunit B	0.335476	0.00424139	0.00956023		-1.84718	3.83972e-47	1.81397e-45	Down in DCIS MALINC	3.22532	3.28011	1.4902	1.36946	2.44641	2.53183	2.83195	2.79625
3149	HMGB3	high mobility group box 3	0.12662	0.0128588	0.0260108		-1.84736	2.25032e-258	1.55744e-255	Down in DCIS MALINC	7.45783	7.50892	5.59154	5.68244	7.22419	7.26369	7.3822	7.35736
677833	SNORA54	small nucleolar RNA, H/ACA box 54	0.112136	0.623421	0.715241		-1.84925	1.10843e-16	1.59158e-15	Down in DCIS MALINC	1.8728	2.07876	0.404641	-0.0618649	0.698662	0.438629	0.436081	0.970873
78990	OTUB2	OTU deubiquitinase, ubiquitin aldehyde binding 2	0.731331	1.39812e-14	1.28419e-13		-1.84932	3.359e-158	1.05671e-155	Down in DCIS MALINC	5.60906	5.58782	3.73284	3.77587	3.05531	2.86562	3.65002	3.76097
1612	DAPK1	death associated protein kinase 1	-0.997757	8.78109e-69	6.23323e-67		-1.85529	2.12435e-07	1.22727e-06	Down in DCIS MALINC	-0.134856	0.677056	-1.35228	-1.33492	7.06538	7.08515	6.1595	5.98343
718	C3	complement C3	-0.528191	2.185e-22	3.39447e-21		-1.86531	6.85046e-235	3.38657e-232	Down in DCIS MALINC	8.92909	8.91854	7.0965	7.02052	9.5884	9.59643	9.12472	9.00032
1435	CSF1	colony stimulating factor 1	0.799269	7.41836e-05	0.000234494		-1.88052	2.78813e-78	2.81703e-76	Down in DCIS MALINC	3.98505	4.01851	2.1507	2.12342	0.570528	0.656911	1.38223	1.37973
84873	ADGRG7	adhesion G protein-coupled receptor G7	0	1	1		-1.88884	2.14074e-47	1.0218e-45	Down in DCIS MALINC	3.31594	3.33574	1.31549	1.59795	-3.81057	-3.81057	-3.81057	-3.81057
3434	IFIT1	interferon induced protein with tetratricopeptide repeats 1	-0.324665	0.303398	0.400118		-1.90168	7.43172e-19	1.25912e-17	Down in DCIS MALINC	2.17054	2.68266	0.638565	0.546482	0.274058	0.18133	-0.0134541	-0.148285
54436	SH3TC1	SH3 domain and tetratricopeptide repeats 1	0.462694	1.95636e-06	7.95067e-06		-1.93148	1.71326e-98	2.32499e-96	Down in DCIS MALINC	5.11396	5.10811	3.11502	3.25694	3.53033	3.74879	4.1822	3.98744
4023	LPL	lipoprotein lipase	-1.5958	0.0525808	0.0898214		-1.93238	7.98441e-07	4.24262e-06	Down in DCIS MALINC	0.133977	0.39226	-1.24879	-1.70023	-1.15014	-2.64544	-2.69101	-2.76788
1384	CRAT	carnitine O-acetyltransferase	-0.596784	8.27668e-15	7.75141e-14		-1.94218	1.7398e-05	7.46044e-05	Down in DCIS MALINC	-0.561561	0.102671	-1.86164	-1.84591	4.87685	4.9634	4.37081	4.26478
25897	RNF19A	ring finger protein 19A, RBR E3 ubiquitin protein ligase	-0.230698	6.25274e-06	2.34681e-05		-1.9443	0	0	Down in DCIS MALINC	6.74353	6.77208	4.74942	4.88032	5.75587	5.75728	5.56454	5.47924
9498	SLC4A8	solute carrier family 4 member 8	-0.417221	0.155793	0.22895		-1.94904	8.0051e-09	5.50728e-08	Down in DCIS MALINC	0.807563	0.443803	-1.46376	-0.877776	0.189335	0.656911	0.0654921	-0.0322812
3757	KCNH2	potassium voltage-gated channel subfamily H member 2	0	1	1		-1.96391	6.24586e-18	9.83562e-17	Down in DCIS MALINC	1.85431	1.86853	-0.376445	0.256398	-3.81057	-3.81057	-3.81057	-3.81057
100127888	SLCO4A1-AS1	SLCO4A1 antisense RNA 1	0.133115	1	1		-1.9713	2.09343e-23	4.65124e-22	Down in DCIS MALINC	2.4422	2.34588	0.742688	0.145113	-2.5169	-3.81057	-2.97717	-2.76788
3429	IFI27	interferon alpha inducible protein 27	-0.323239	0.0409839	0.0722123		-1.97446	0.00028322	0.000967266	Down in DCIS MALINC	-0.775239	-0.43519	-2.65606	-1.84591	2.71996	2.83013	2.63895	2.20298
53947	A4GALT	alpha 1,4-galactosyltransferase (P blood group)	0.274435	1.17802e-07	5.55764e-07		-1.98655	1.40935e-06	7.24943e-06	Down in DCIS MALINC	0.0713177	-0.0316742	-2.02306	-1.44672	5.97734	6.04827	6.31955	6.24648
285513	GPRIN3	GPRIN family member 3	-0.817218	0.345276	0.444752		-1.99662	2.14685e-31	6.6037e-30	Down in DCIS MALINC	2.61689	2.81577	0.691566	0.83646	-2.5169	-2.29264	-2.69101	-3.19701
55107	ANO1	anoctamin 1	2.08204	0.125463	0.190505		-2.00441	5.44521e-192	2.1535e-189	Down in DCIS MALINC	6.38303	6.44929	4.50299	4.32147	-3.24124	-3.81057	-3.33451	-1.94261
53833	IL20RB	interleukin 20 receptor subunit beta	-0.336104	4.78431e-12	3.57198e-11		-2.01082	7.33752e-24	1.68156e-22	Down in DCIS MALINC	1.96185	2.18859	0.339712	-0.107078	7.72935	7.75674	7.41035	7.40315
4038	LRP4	LDL receptor related protein 4	0.0861695	1	1		-2.02321	1.36549e-34	4.59882e-33	Down in DCIS MALINC	2.60588	2.72494	0.665309	0.711822	-2.25704	-2.29264	-2.24756	-2.16897
53353	LRP1B	LDL receptor related protein 1B	-2.43763	1	1		-2.02526	6.69248e-81	7.12594e-79	Down in DCIS MALINC	4.20165	4.27836	2.11234	2.34103	-3.24124	-3.81057	-3.81057	-3.81057
8291	DYSF	dysferlin	-0.00488041	0.935623	0.975071		-2.04651	6.48249e-06	2.99701e-05	Down in DCIS MALINC	0.194027	-0.745688	-1.71648	-2.19059	3.82876	3.96055	3.87763	3.89522
374918	IGFL1	IGF like family member 1	0.81086	2.22347e-06	8.94689e-06		-2.07545	7.5985e-53	4.19038e-51	Down in DCIS MALINC	3.87929	3.67463	1.85792	1.58379	1.27268	1.60306	2.29844	2.13015
10891	PPARGC1A	PPARG coactivator 1 alpha	-1.16809	0.687598	0.773146		-2.09288	7.37933e-116	1.38033e-113	Down in DCIS MALINC	4.41853	4.40729	2.28609	2.38252	-2.5169	-3.11345	-3.33451	-3.19701
8515	ITGA10	integrin subunit alpha 10	0.6183	0.051222	0.0877277		-2.10043	1.61199e-37	5.79561e-36	Down in DCIS MALINC	3.02498	2.88267	1.07738	0.685548	-0.531237	-0.279308	-0.0546087	0.398185
54210	TREM1	triggering receptor expressed on myeloid cells 1	-0.513664	0.776413	0.84723		-2.11564	3.37e-10	2.74236e-09	Down in DCIS MALINC	0.687362	0.800816	-0.820006	-1.70023	-2.83408	-2.00938	-2.97717	-2.43757
1291	COL6A1	collagen type VI alpha 1 chain	0	1	1		-2.12211	1.4838e-32	4.69996e-31	Down in DCIS MALINC	2.50281	2.61682	0.306118	0.658786	-3.81057	-3.81057	-3.81057	-3.81057
3552	IL1A	interleukin 1 alpha	0.415785	2.58997e-05	8.81929e-05		-2.12371	2.67784e-90	3.30952e-88	Down in DCIS MALINC	4.37054	4.28544	2.29468	2.14286	3.22453	3.44294	3.75497	3.72433
2355	FOSL2	FOS like 2, AP-1 transcription factor subunit	-0.839682	2.02499e-58	1.14876e-56		-2.12779	7.69496e-217	3.43593e-214	Down in DCIS MALINC	6.04987	6.0391	3.86849	3.9734	7.14064	7.06573	6.31249	6.21234
9245	GCNT3	glucosaminyl (N-acetyl) transferase 3, mucin type	0.441544	5.74553e-06	2.16584e-05		-2.13167	0.00158994	0.00462837	Down in DCIS MALINC	-1.02616	-1.14187	-2.65606	-2.64435	3.1592	3.09972	3.61763	3.51144
100129583	FAM47E	family with sequence similarity 47 member E	-0.50683	0.00391586	0.00890769		-2.13191	0.00171128	0.00493284	Down in DCIS MALINC	-1.71567	-0.634597	-2.41288	-2.93913	2.13147	1.85338	1.55634	1.46116
400576			-0.051121	1	1		-2.17414	2.84084e-21	5.58564e-20	Down in DCIS MALINC	1.71779	1.8108	-0.271272	-0.357208	-1.15014	-1.39134	-1.1161	-1.57478
114794	ELFN2	extracellular leucine rich repeat and fibronectin type III domain containing 2	0.331866	0.000768076	0.00202047		-2.17822	5.23044e-05	0.000204809	Down in DCIS MALINC	-1.51005	0.0370616	-2.02306	-2.64435	4.54518	4.57313	5.00382	4.75515
10512	SEMA3C	semaphorin 3C	-0.356686	2.4711e-12	1.89922e-11		-2.18239	0	0	Down in DCIS MALINC	7.98188	8.05848	5.81026	5.86839	8.21534	8.25209	7.90214	7.85051
218	ALDH3A1	aldehyde dehydrogenase 3 family member A1	0.217039	0.160407	0.234671		-2.25599	5.50952e-53	3.05051e-51	Down in DCIS MALINC	3.20358	3.15425	0.717354	1.17543	1.85719	1.9883	2.20564	2.02695
9536	PTGES	prostaglandin E synthase	-0.25837	9.67214e-08	4.62139e-07		-2.40184	1.94005e-162	6.39385e-160	Down in DCIS MALINC	4.99873	5.05937	2.64972	2.62991	9.42541	9.43867	9.19066	9.15621
2702	GJA5	gap junction protein alpha 5	0.00672669	0.941627	0.979492		-2.4127	1.92816e-191	7.21341e-189	Down in DCIS MALINC	5.10812	5.08598	2.62268	2.76778	3.61803	3.59341	3.61436	3.61293
8740	TNFSF14	TNF superfamily member 14	-0.0121493	1	1		-2.44119	2.75843e-11	2.5153e-10	Down in DCIS MALINC	0.55623	0.800816	-1.15223	-2.00798	-0.394171	-0.358992	-0.669991	-0.0891174
6275	S100A4	S100 calcium binding protein A4	-0.267478	1.10072e-05	3.99478e-05		-2.44822	8.18787e-273	6.29647e-270	Down in DCIS MALINC	5.56993	5.59354	3.1004	3.18374	4.93979	4.95518	4.65711	4.70797
677846	SNORA80A	small nucleolar RNA, H/ACA box 80A	0.851478	0.00386324	0.00879666		-2.48671	7.1594e-28	1.94696e-26	Down in DCIS MALINC	2.41722	2.33227	0.0862539	-0.153755	0.0033241	-0.840832	0.103402	0.855133
196051	PLPP4	phospholipid phosphatase 4	-0.188796	0.424316	0.526826		-2.52449	3.75704e-10	3.04122e-09	Down in DCIS MALINC	0.194027	0.493568	-1.86164	-1.84591	0.536634	0.915824	0.494312	0.591416
494470	RNF165	ring finger protein 165	-0.142565	0.351341	0.451389		-2.52626	4.9195e-33	1.57995e-31	Down in DCIS MALINC	2.63866	2.39908	0.236487	-0.107078	2.46455	2.86562	2.45326	2.60348
3553	IL1B	interleukin 1 beta	0.902944	1.81871e-05	6.34958e-05		-2.53571	2.1203e-80	2.19024e-78	Down in DCIS MALINC	3.69415	3.7119	1.2985	1.09786	0.189335	1.01398	1.42777	1.55689
284021	MILR1	mast cell immunoglobulin like receptor 1	-0.460017	0.198685	0.281148		-2.54548	6.30093e-16	8.52565e-15	Down in DCIS MALINC	1.42386	1.57689	-0.376445	-1.70023	0.274058	0.341145	-0.607413	0.313012
79961	DENND2D	DENN domain containing 2D	0.024871	0.63599	0.726771		-2.60668	2.12192e-67	1.73796e-65	Down in DCIS MALINC	3.21086	3.10707	0.496863	0.711822	5.47525	5.44172	5.46431	5.50826
400043	LINC02381	long intergenic non-protein coding RNA 2381	-0.215154	0.330331	0.428974		-2.68034	0.00290351	0.00788696	Down in DCIS MALINC	-1.17015	-1.68986	-3.81057	-2.64435	2.08532	1.62393	1.8519	1.44123
79931	TNIP3	TNFAIP3 interacting protein 3	0.970307	0.455036	0.557893		-2.6841	5.16442e-11	4.55905e-10	Down in DCIS MALINC	0.46168	0.338807	-1.86164	-2.00798	-3.81057	-2.64544	-2.97717	-2.43757
22999	RIMS1	regulating synaptic membrane exocytosis 1	0	1	1		-2.70979	7.63344e-19	1.29013e-17	Down in DCIS MALINC	1.34659	1.771	-0.678776	-1.33492	-3.81057	-3.81057	-3.81057	-3.81057
100133669	LY6E-DT	LY6E divergent transcript	2.48242	0.0400819	0.070948		-2.71553	8.68175e-10	6.69486e-09	Down in DCIS MALINC	0.194027	0.225565	-2.20485	-2.00798	-3.24124	-3.81057	-2.69101	-1.94261
23120	ATP10B	ATPase phospholipid transporting 10B (putative)	0.486665	0.229738	0.317526		-2.73503	3.61948e-32	1.13607e-30	Down in DCIS MALINC	2.07796	2.06237	-0.976576	-0.201992	-0.944675	-0.279308	-0.140616	-0.209983
283120	H19	H19 imprinted maternally expressed transcript	1.83115	0.218988	0.305722		-2.75536	7.08244e-124	1.50823e-121	Down in DCIS MALINC	4.06762	4.00998	1.24632	1.38587	-3.24124	-3.81057	-3.81057	-1.94261
2042	EPHA3	EPH receptor A3	0	1	1		-2.78296	2.97188e-18	4.80008e-17	Down in DCIS MALINC	1.05431	1.24042	-1.35228	-1.44672	-3.81057	-3.81057	-3.81057	-3.81057
49861	CLDN20	claudin 20	0.61634	1	1		-2.83839	1.58387e-12	1.618e-11	Down in DCIS MALINC	0.601278	0.493568	-1.58459	-2.3997	-3.24124	-3.81057	-2.97717	-3.81057
10723	SLC12A7	solute carrier family 12 member 7	-0.501845	0.00234376	0.00558387		-2.84054	2.03809e-05	8.64579e-05	Down in DCIS MALINC	-0.664448	-1.30247	-2.9487	-2.93913	1.88439	1.8356	1.38223	1.35864
8942	KYNU	kynureninase	0.13788	0.00332868	0.00767926		-2.8452	0	0	Down in DCIS MALINC	5.63772	5.66043	2.69585	2.92765	6.52522	6.63753	6.71959	6.71543
93273	LEMD1	LEM domain containing 1	-0.168441	0.20781	0.292417		-2.86228	5.73768e-137	1.39335e-134	Down in DCIS MALINC	4.37379	4.39752	1.51981	1.58379	2.25125	2.35583	2.29844	1.88662
56901	NDUFA4L2	NDUFA4 mitochondrial complex associated like 2	0.303592	0.823997	0.886642		-2.8945	2.61923e-114	4.77045e-112	Down in DCIS MALINC	3.73009	3.78366	0.930785	0.883449	-1.84598	-2.64544	-1.90885	-1.94261
81569	ACTL8	actin like 8	-1.16821	0.688534	0.773783		-2.91391	2.2359e-62	1.67294e-60	Down in DCIS MALINC	3.51152	3.25868	0.638565	0.424692	-2.83408	-2.64544	-3.33451	-3.19701
386618	KCTD4	potassium channel tetramerization domain containing 4	1.0747	0.554418	0.653447		-2.92595	3.62368e-12	3.56749e-11	Down in DCIS MALINC	0.728552	0.283297	-1.86164	-2.19059	-3.81057	-2.29264	-1.7653	-3.81057
716	C1S	complement C1s	0.136309	1	1		-2.93916	1.11837e-23	2.52537e-22	Down in DCIS MALINC	1.47316	1.8108	-1.06173	-1.13438	-2.03692	-3.11345	-2.06829	-2.76788
7052	TGM2	transglutaminase 2	-0.958616	9.51423e-08	4.55065e-07		-2.97635	1.60928e-239	9.28155e-237	Down in DCIS MALINC	5.85673	5.97266	3.00416	2.89362	1.74293	2.14093	0.824447	1.20164
3037	HAS2	hyaluronan synthase 2	0.288069	0.00189856	0.00460727		-3.00376	8.78044e-31	2.65369e-29	Down in DCIS MALINC	1.63355	1.88726	-1.15223	-0.958345	3.66585	3.55588	3.95742	3.83539
56999	ADAMTS9	ADAM metallopeptidase with thrombospondin type 1 motif 9	-0.63885	1.39344e-07	6.53167e-07		-3.01987	1.15137e-79	1.18054e-77	Down in DCIS MALINC	3.59184	3.88969	0.665309	0.883449	3.66192	3.90193	3.19445	3.08664
728192	LINC00460	long intergenic non-protein coding RNA 460	1.03878	0.00777174	0.0165273		-3.02978	2.44128e-35	8.38517e-34	Down in DCIS MALINC	2.06193	1.97747	-1.35228	-0.470815	-1.265	-0.960036	-0.140616	-0.274438
55076	TMEM45A	transmembrane protein 45A	0.0471669	0.628919	0.719998		-3.07316	2.31286e-198	9.41607e-196	Down in DCIS MALINC	4.91869	5.05316	1.86947	2.00092	3.45521	3.32678	3.45488	3.43288
219654	ZCCHC24	zinc finger CCHC-type containing 24	-0.0847178	0.759323	0.833179		-3.08034	2.5166e-88	3.02911e-86	Down in DCIS MALINC	3.52911	3.72758	0.611317	0.603727	1.25194	0.981999	0.954589	1.17774
81849	ST6GALNAC5	ST6 N-acetylgalactosaminide alpha-2,6-sialyltransferase 5	0.266329	0.0117854	0.0240255		-3.11248	8.39259e-50	4.28672e-48	Down in DCIS MALINC	2.51463	2.29065	-0.613029	-0.53116	2.93036	2.89168	3.19883	3.1494
6364	CCL20	C-C motif chemokine ligand 20	-0.178601	0.347287	0.446927		-3.13678	1.81748e-41	7.48737e-40	Down in DCIS MALINC	2.17054	2.07876	-0.613029	-1.13438	1.12083	1.35095	1.03526	1.07801
27151	CPAMD8	C3 and PZP like alpha-2-macroglobulin domain containing 8	-1.47436	0.454319	0.557252		-3.16143	2.66045e-44	1.16908e-42	Down in DCIS MALINC	2.4422	2.24779	-0.678776	-0.659993	-2.5169	-2.64544	-3.33451	-3.19701
4915	NTRK2	neurotrophic receptor tyrosine kinase 2	0.367459	0.815502	0.879621		-3.16913	3.90582e-178	1.38627e-175	Down in DCIS MALINC	5.07457	5.16681	2.1695	1.74514	-2.03692	-2.64544	-1.7653	-2.43757
3934	LCN2	lipocalin 2	-0.925138	8.0976e-23	1.2854e-21		-3.20104	0	0	Down in DCIS MALINC	8.19961	8.14204	5.02452	4.91889	3.91703	3.92734	3.13621	2.81186
8120	AP3B2	adaptor related protein complex 3 subunit beta 2	2.08071	0.219389	0.306005		-3.21659	1.3084e-106	2.01232e-104	Down in DCIS MALINC	3.71991	3.78366	0.86309	0.256398	-3.24124	-3.81057	-2.24756	-3.19701
221416	C6orf223	chromosome 6 open reading frame 223	-0.817095	2.69641e-16	2.79788e-15		-3.24009	2.31787e-08	1.52418e-07	Down in DCIS MALINC	-0.134856	-0.531451	-2.65606	-2.93913	3.67367	3.79094	2.95628	2.86519
7078	TIMP3	TIMP metallopeptidase inhibitor 3	0.521945	3.58162e-18	4.25917e-17		-3.26166	0	0	Down in DCIS MALINC	9.7943	9.86796	6.6091	6.53139	6.29245	6.2106	6.73326	6.81801
8842	PROM1	prominin 1	0	1	1		-3.28609	1.59574e-38	6.01858e-37	Down in DCIS MALINC	2.27154	2.65011	-0.550147	-0.80147	-3.81057	-3.81057	-3.81057	-3.81057
340252	ZNF680	zinc finger protein 680	-0.162495	0.146513	0.21739		-3.29489	1.18876e-05	5.23373e-05	Down in DCIS MALINC	-0.775239	-0.997382	-2.65606	-3.81057	3.66585	3.53949	3.36019	3.54451
64078	SLC28A3	solute carrier family 28 member 3	1.0964	0.00459421	0.0102818		-3.32942	9.47742e-15	1.15787e-13	Down in DCIS MALINC	0.55623	0.493568	-2.65606	-2.00798	-0.944675	-1.39134	-0.0969717	-0.209983
2192	FBLN1	fibulin 1	-0.756615	7.06301e-69	5.0656e-67		-3.40668	0	0	Down in DCIS MALINC	5.92476	5.97813	2.45655	2.65721	6.61322	6.58194	5.83976	5.84617
100169757	RNA5S6	RNA, 5S ribosomal 6	1.00782	0.424725	0.527268		-3.41659	1.04496e-54	6.07743e-53	Down in DCIS MALINC	2.42976	2.37273	-0.896168	-0.80147	-2.83408	-2.64544	-2.24756	-1.94261
10501	SEMA6B	semaphorin 6B	3.96501	0.125084	0.19016		-3.41728	2.09393e-170	7.06931e-168	Down in DCIS MALINC	4.08359	4.12497	0.816128	0.658786	-3.81057	-3.81057	-2.69101	-3.19701
100169766	RNA5S15	RNA, 5S ribosomal 15	1.14187	0.180163	0.258936		-3.46709	2.03055e-55	1.2115e-53	Down in DCIS MALINC	2.41722	2.39908	-0.976576	-0.80147	-2.5169	-3.11345	-2.06829	-1.94261
100169761	RNA5S10	RNA, 5S ribosomal 10	0.860622	0.388913	0.490374		-3.47991	1.28288e-53	7.24799e-52	Down in DCIS MALINC	2.47887	2.35937	-0.976576	-0.80147	-2.5169	-3.11345	-2.45231	-1.94261
100169758	RNA5S7	RNA, 5S ribosomal 7	0.835521	0.456237	0.558524		-3.49269	1.66309e-52	9.09903e-51	Down in DCIS MALINC	2.45452	2.31853	-1.06173	-0.80147	-2.5169	-2.64544	-2.06829	-1.94261
3891	KRT85	keratin 85	-0.472209	0.00184318	0.00448388		-3.49799	0.000997976	0.00304072	Down in DCIS MALINC	-2.24342	-1.4832	-3.31621	-3.81057	2.31262	2.12637	1.78349	1.74748
100169759	RNA5S8	RNA, 5S ribosomal 8	0.835435	0.455484	0.558167		-3.52534	5.93642e-56	3.55722e-54	Down in DCIS MALINC	2.45452	2.38596	-1.06173	-0.80147	-2.5169	-2.64544	-2.06829	-1.94261
100169751	RNA5S1	RNA, 5S ribosomal 1	0.835511	0.456151	0.558524		-3.54441	4.31536e-55	2.52039e-53	Down in DCIS MALINC	2.50281	2.37273	-1.06173	-0.80147	-2.5169	-2.64544	-2.06829	-1.94261
100169753	RNA5S2	RNA, 5S ribosomal 2	1.39747	0.146701	0.217622		-3.54451	1.09358e-56	6.77458e-55	Down in DCIS MALINC	2.47887	2.39908	-0.976576	-0.877776	-2.83408	-3.11345	-2.24756	-1.94261
100169756	RNA5S5	RNA, 5S ribosomal 5	0.86021	0.38871	0.490163		-3.55081	3.03234e-56	1.84095e-54	Down in DCIS MALINC	2.49089	2.39908	-1.06173	-0.80147	-2.5169	-3.11345	-2.24756	-2.16897
100169763	RNA5S12	RNA, 5S ribosomal 12	0.835466	0.455761	0.558188		-3.55082	2.65636e-56	1.62696e-54	Down in DCIS MALINC	2.49089	2.39908	-1.06173	-0.80147	-2.5169	-2.64544	-2.06829	-1.94261
100169762	RNA5S11	RNA, 5S ribosomal 11	1.14189	0.180228	0.259003		-3.55277	1.79708e-56	1.10556e-54	Down in DCIS MALINC	2.41722	2.38596	-1.06173	-0.877776	-2.5169	-3.11345	-2.06829	-1.94261
100169754	RNA5S3	RNA, 5S ribosomal 3	1.14174	0.302677	0.399395		-3.55717	1.12776e-57	7.26067e-56	Down in DCIS MALINC	2.47887	2.42496	-1.06173	-0.80147	-2.83408	-2.64544	-2.06829	-1.94261
100169765	RNA5S14	RNA, 5S ribosomal 14	0.835456	0.455674	0.558167		-3.57215	2.86597e-56	1.74761e-54	Down in DCIS MALINC	2.46675	2.37273	-1.06173	-0.877776	-2.5169	-2.64544	-2.06829	-1.94261
100169767	RNA5S16	RNA, 5S ribosomal 16	0.701561	0.608093	0.701343		-3.5748	2.09738e-54	1.20966e-52	Down in DCIS MALINC	2.40457	2.34588	-1.24879	-0.80147	-2.5169	-2.64544	-2.24756	-1.94261
10170	DHRS9	dehydrogenase/reductase 9	0.81667	1.14379e-05	4.13612e-05		-3.57842	4.66467e-104	6.94283e-102	Down in DCIS MALINC	3.99774	4.24606	0.717354	0.486872	1.29313	1.10589	1.82946	2.20298
100169755	RNA5S4	RNA, 5S ribosomal 4	0.701294	0.608003	0.701331		-3.57859	5.15269e-57	3.24198e-55	Down in DCIS MALINC	2.46675	2.38596	-1.06173	-0.877776	-2.5169	-2.64544	-2.06829	-2.16897
114897	C1QTNF1	C1q and TNF related 1	0.428949	0.573294	0.669892		-3.58043	6.70481e-129	1.4969e-126	Down in DCIS MALINC	3.82335	3.7119	0.20037	0.326089	-2.03692	-1.56946	-1.51503	-1.42093
100169764	RNA5S13	RNA, 5S ribosomal 13	0.835458	0.455685	0.558167		-3.58497	5.69718e-57	3.56834e-55	Down in DCIS MALINC	2.47887	2.38596	-0.976576	-0.958345	-2.5169	-2.64544	-2.06829	-1.94261
100169768	RNA5S17	RNA, 5S ribosomal 17	0.835414	0.455304	0.558122		-3.58501	5.74881e-58	3.71846e-56	Down in DCIS MALINC	2.45452	2.41208	-1.06173	-0.877776	-2.5169	-2.64544	-2.06829	-1.94261
51334	PRR16	proline rich 16	-1.08004	1	1		-3.62542	2.2228e-50	1.16105e-48	Down in DCIS MALINC	2.37893	2.65011	-0.976576	-0.877776	-3.24124	-3.11345	-3.33451	-3.81057
207107	SFTA1P	surfactant associated 1, lncRNA	0.780622	2.15572e-05	7.43755e-05		-3.63097	1.15328e-09	8.79541e-09	Down in DCIS MALINC	-0.290738	-0.179827	-2.65606	-3.31003	0.951098	1.35095	1.88493	1.93017
80206	FHOD3	formin homology 2 domain containing 3	-0.0746457	0.062268	0.104121		-3.69444	2.41079e-113	4.33379e-111	Down in DCIS MALINC	3.38841	3.30819	-0.221427	-0.251898	6.5263	6.52897	6.46269	6.44156
3490	IGFBP7	insulin like growth factor binding protein 7	1.83202	0.220515	0.307234		-3.75121	5.57399e-17	8.19928e-16	Down in DCIS MALINC	0.55623	0.633325	-2.02306	-3.31003	-3.24124	-3.81057	-2.97717	-2.43757
100463487	MTRNR2L9	MT-RNR2 like 9	0.127887	0.185582	0.265732		-3.85373	0	0	Down in DCIS MALINC	6.67933	6.73442	2.96703	2.75521	3.23513	3.27493	3.32453	3.44794
1356	CP	ceruloplasmin	-0.26263	1	1		-3.89858	0	0	Down in DCIS MALINC	6.08598	6.13335	2.16013	2.29833	-2.25704	-2.64544	-2.69101	-2.43757
2014	EMP3	epithelial membrane protein 3	-0.13658	0.271141	0.364489		-3.91529	5.22807e-18	8.27052e-17	Down in DCIS MALINC	0.644962	0.443803	-2.41288	-2.93913	3.395	3.35827	3.11316	3.38151
8564	KMO	kynurenine 3-monooxygenase	0.198529	0.505331	0.605296		-3.95347	1.31762e-87	1.57229e-85	Down in DCIS MALINC	3.06573	2.96436	-0.613029	-0.958345	0.314623	0.236592	0.656104	0.175012
114827	FHAD1	forkhead associated phosphopeptide binding domain 1	-2.12937	0.0679344	0.11212		-4.05979	1.17355e-23	2.64566e-22	Down in DCIS MALINC	1.23668	0.877793	-2.20485	-2.64435	-2.25704	-2.00938	-3.33451	-3.19701
60489	APOBEC3G	apolipoprotein B mRNA editing enzyme catalytic subunit 3G	1.1414	0.625679	0.717179		-4.09206	1.37202e-124	2.96743e-122	Down in DCIS MALINC	4.03105	3.90356	-0.613029	0.392567	-3.81057	-3.11345	-2.69101	-3.81057
100462981	MTRNR2L2	MT-RNR2 like 2	0.0632687	0.542514	0.64211		-4.10143	0	0	Down in DCIS MALINC	9.04176	9.05506	4.83583	5.05595	5.06842	4.7756	5.14683	4.81833
100463486	MTRNR2L8	MT-RNR2 like 8	0.207504	0.0409634	0.0721944		-4.11834	0	0	Down in DCIS MALINC	7.70357	7.7513	3.47765	3.74439	3.90047	3.70047	4.1822	3.80062
54209	TREM2	triggering receptor expressed on myeloid cells 2	0	1	1		-4.12664	4.26911e-22	8.91297e-21	Down in DCIS MALINC	0.845502	1.37927	-2.65606	-2.19059	-3.81057	-3.81057	-3.81057	-3.81057
26157	GIMAP2	GTPase, IMAP family member 2	-3.8313	0.251582	0.342958		-4.13938	1.28338e-16	1.83243e-15	Down in DCIS MALINC	0.728552	0.283297	-2.41288	-3.31003	-2.5169	-3.81057	-3.81057	-3.81057
9123	SLC16A3	solute carrier family 16 member 3	0.107372	0.0259403	0.048333		-4.24697	0	0	Down in DCIS MALINC	8.14788	8.13201	3.83943	3.95702	8.41291	8.45484	8.537	8.54532
101	ADAM8	ADAM metallopeptidase domain 8	0.768874	0.00122332	0.00309283		-4.32844	0	0	Down in DCIS MALINC	4.90078	4.93431	0.583543	0.711822	0.189335	0.485008	1.21915	0.824687
970	CD70	CD70 molecule	0.979257	1.01349e-07	4.83418e-07		-4.48216	6.98314e-81	7.37867e-79	Down in DCIS MALINC	2.89533	2.73532	-1.06173	-1.84591	0.976603	0.981999	1.79512	2.09231
100505479			0.270177	0.0404847	0.0715421		-4.54422	0	0	Down in DCIS MALINC	7.68014	7.64761	3.09549	3.16485	2.30257	2.14093	2.65818	2.26098
4550	RNR2	l-rRNA	0.190123	0.220833	0.307615		-4.63959	1.32346e-149	3.81654e-147	Down in DCIS MALINC	12.2931	12.1583	7.31175	7.8201	6.97058	6.78036	7.30829	6.77983
100463482	MTRNR2L6	MT-RNR2 like 6	-0.252825	1	1		-4.69609	2.14156e-126	4.7053e-124	Down in DCIS MALINC	3.33607	3.43459	-1.46376	-0.80147	-2.5169	-3.81057	-2.69101	-3.81057
5552	SRGN	serglycin	0.578437	0.159089	0.23315		-4.7192	6.66549e-19	1.13485e-17	Down in DCIS MALINC	0.411975	0.443803	-3.31621	-2.93913	-1.15014	-0.960036	-0.735407	-0.341908
4549	RNR1	s-rRNA	0.284011	0.0363119	0.0650738		-4.82597	9.17802e-222	4.23474e-219	Down in DCIS MALINC	11.1506	11.0731	6.08925	6.46198	5.53119	5.41652	5.99341	5.47311
7042	TGFB2	transforming growth factor beta 2	-0.0695572	0.546711	0.646193		-4.88218	1.05938e-236	5.64e-234	Down in DCIS MALINC	4.8712	4.98738	-0.126625	0.359711	3.9334	3.62999	3.79026	3.6568
28514	DLL1	delta like canonical Notch ligand 1	-2.43768	1	1		-4.9011	2.84342e-111	4.74201e-109	Down in DCIS MALINC	3.00835	3.02484	-1.15223	-2.19059	-3.24124	-3.81057	-3.81057	-3.81057
6340	SCNN1G	sodium channel epithelial 1 subunit gamma	-0.901798	1.63459e-52	8.22761e-51		-4.90813	1.0711e-86	1.2672e-84	Down in DCIS MALINC	2.76282	2.57119	-1.71648	-2.00798	5.81804	5.85984	4.89859	4.98247
8647	ABCB11	ATP binding cassette subfamily B member 11	2.08187	0.126298	0.191564		-4.93922	8.51247e-28	2.30136e-26	Down in DCIS MALINC	0.953679	1.05398	-2.65606	-3.31003	-3.24124	-3.81057	-2.69101	-2.43757
23213	SULF1	sulfatase 1	0	1	1		-4.94085	7.76144e-84	8.5265e-82	Down in DCIS MALINC	2.57233	2.628	-1.71648	-2.19059	-3.81057	-3.81057	-3.81057	-3.81057
116441	TM4SF18	transmembrane 4 L six family member 18	0	1	1		-5.02378	2.27638e-112	3.93871e-110	Down in DCIS MALINC	3.44511	3.25868	-1.06173	-1.84591	-3.81057	-3.81057	-3.81057	-3.81057
284756	C20orf197	chromosome 20 putative open reading frame 197	2.21807	1	1		-5.09889	5.7079e-17	8.38735e-16	Down in DCIS MALINC	0.194027	0.39226	-3.81057	-2.93913	-3.81057	-3.81057	-3.33451	-3.81057
91607	SLFN11	schlafen family member 11	-0.614927	0.000268581	0.000771466		-5.11234	6.29897e-40	2.48406e-38	Down in DCIS MALINC	1.47316	1.45658	-2.9487	-2.64435	1.97576	1.79935	1.28661	1.3155
100463488	MTRNR2L10	MT-RNR2 like 10	-0.779054	1	1		-5.13853	2.07111e-101	2.98628e-99	Down in DCIS MALINC	2.99996	3.16964	-2.41288	-1.23117	-2.83408	-3.11345	-2.97717	-3.81057
1437	CSF2	colony stimulating factor 2	3.96382	0.126568	0.191848		-5.23801	4.52993e-18	7.20727e-17	Down in DCIS MALINC	0.644962	0.165426	-2.9487	-3.81057	-3.81057	-3.81057	-2.69101	-3.19701
100462977	MTRNR2L1	MT-RNR2 like 1	1.57913	0.0967585	0.152249		-5.26722	0	0	Down in DCIS MALINC	4.70056	4.66246	-0.747663	-0.201992	-2.83408	-2.64544	-1.20598	-2.76788
419	ART3	ADP-ribosyltransferase 3 (inactive)	2.21897	1	1		-5.30536	2.00606e-111	3.38633e-109	Down in DCIS MALINC	3.33607	3.16196	-2.41288	-1.23117	-3.81057	-3.81057	-3.81057	-3.19701
3892	KRT86	keratin 86	-0.231562	0.0198607	0.0382726		-5.36207	2.47889e-123	5.12131e-121	Down in DCIS MALINC	3.52327	3.71714	-1.35228	-1.56791	7.48161	7.57204	7.48383	7.07646
1462	VCAN	versican	-0.380602	0.00883701	0.0185477		-5.53987	7.16341e-239	3.96624e-236	Down in DCIS MALINC	4.0915	4.14067	-1.24879	-1.13438	2.04972	2.06663	1.77177	1.55689
5175	PECAM1	platelet and endothelial cell adhesion molecule 1	-0.418432	0.207284	0.291765		-5.6026	1.74626e-84	1.93373e-82	Down in DCIS MALINC	2.61689	2.86387	-2.65606	-2.00798	0.145032	0.0640189	-0.185623	-0.412689
10406	WFDC2	WAP four-disulfide core domain 2	-0.0883672	0.0734287	0.120014		-5.76333	1.05527e-15	1.40587e-14	Down in DCIS MALINC	0.00581318	0.283297	-3.31621	-3.81057	5.90861	5.88167	5.82282	5.79015
3889	KRT83	keratin 83	0.678983	0.0923196	0.146111		-5.90593	1.20506e-17	1.85132e-16	Down in DCIS MALINC	1.39856	1.73007	-2.9487	-3.31003	3.97512	5.24858	6.20435	3.59048
1755	DMBT1	deleted in malignant brain tumors 1	-0.162458	0.125489	0.190505		-6.22436	6.00565e-264	4.37527e-261	Down in DCIS MALINC	4.59037	4.6433	-1.58459	-1.13438	3.9236	3.66566	3.5912	3.7119
6289	SAA2	serum amyloid A2	0.642163	7.01472e-12	5.15655e-11		-6.27786	2.31842e-140	6.05501e-138	Down in DCIS MALINC	3.43892	3.3893	-2.65606	-2.00798	3.44611	3.47201	4.17554	3.99771
55146	ZDHHC4	zinc finger DHHC-type palmitoyltransferase 4	-0.498269	1.57398e-06	6.47266e-06		-6.35519	6.28786e-104	9.25921e-102	Down in DCIS MALINC	2.99153	2.8733	-2.9487	-2.3997	3.49987	3.55044	2.93541	3.13707
6783	SULT1E1	sulfotransferase family 1E member 1	-0.989611	5.93967e-22	9.05473e-21		-6.48657	3.90009e-06	1.87448e-05	Down in DCIS MALINC	-0.775239	-1.4832	-3.81057	-3.81057	3.45521	3.50052	2.49664	2.49165
644943	RASSF10	Ras association domain family member 10	0.61882	1	1		-6.49135	6.87296e-40	2.68744e-38	Down in DCIS MALINC	1.75813	1.50592	-3.81057	-2.93913	-3.24124	-3.81057	-3.81057	-2.76788
6288	SAA1	serum amyloid A1	0.449886	1.05714e-07	5.02677e-07		-6.55445	9.49534e-185	3.4588e-182	Down in DCIS MALINC	4.05148	3.88036	-2.41288	-1.84591	4.67158	4.69651	5.22521	5.02326
119548	PNLIPRP3	pancreatic lipase related protein 3	0.175456	5.80716e-05	0.000187024		-6.55646	1.24603e-85	1.41374e-83	Down in DCIS MALINC	2.71238	2.45039	-2.65606	-3.31003	6.29118	6.24722	6.45767	6.43275
4250	SCGB2A2	secretoglobin family 2A member 2	0	1	1		-6.69322	7.51381e-28	2.03934e-26	Down in DCIS MALINC	1.02154	1.05398	-3.81057	-3.31003	-3.81057	-3.81057	-3.81057	-3.81057
765	CA6	carbonic anhydrase 6	0	1	1		-7.08239	3.56499e-32	1.12151e-30	Down in DCIS MALINC	1.17841	1.62234	-3.81057	-3.31003	-3.81057	-3.81057	-3.81057	-3.81057
29108	PYCARD	PYD and CARD domain containing	-1.0791	1	1		-7.22119	8.83888e-71	7.94466e-69	Down in DCIS MALINC	2.37893	2.33227	-3.31621	-3.31003	-2.83408	-3.81057	-3.81057	-3.19701
3887	KRT81	keratin 81	-0.257225	7.25959e-08	3.53082e-07		-7.99746	0	0	Down in DCIS MALINC	7.8195	7.823	-0.0376701	-0.107078	12.3519	12.3297	12.0729	12.0943
290	ANPEP	alanyl aminopeptidase, membrane	-0.362174	1.88514e-13	1.59499e-12		-8.36273	1.14039e-206	4.78342e-204	Down in DCIS MALINC	3.96795	4.0396	-3.31621	-2.93913	9.49772	9.49385	9.15338	9.11336
