# Supplementary material for: MALINC1 an Immune-Related Long Non-Coding RNA Associated with Early-Stage Breast Cancer Progression
Source: Cancers (Basel). 2022 Jun 7;14(12):2819. doi: 10.3390/cancers14122819 (PMC9221538; doi:10.3390/cancers14122819)
Supplement: Supplementary file 1 [file cancers-14-02819-s001.zip › Supplementary Table S2.xlsx]

## Sheet: PARADIGM_DCIS_activated
Paradigm pathway	gene.index	RP/Rsum	FC:(class1/class2)	pfp	P.value
JUN	7326	1	7562	0.05764	0.000003323
Fra1/JUN_(complex)	10075	2	5661	0.0002278	0.00002626
FOXM1-2	10837	3	5288	0.0004698	0.00008124
JUN_(dimer)_(complex)	11796	4	4932	0.0007541	0.0001739
AQP3	15783	5477	3884	0.001345	0.0003876
JUN/CREB1_(complex)	7421	6481	3.87	0.001703	0.0005891
ERM/c-JUN_(complex)	16781	7483	3862	0.002079	0.0008388
JUN/JUND_(complex)	6033	8944	3684	0.002803	0.001293
Fra2/JUN_(complex)	1211	10.49	3606	0.00365	0.001894
JUN/JUNB_(complex)	6997	11.49	3.57	0.004081	0.002353
JUN/Cbp_(complex)	9289	12.49	3322	0.004521	0.002867
JUN/JUN-FOS_(complex)	10390	13.49	3307	0.00497	0.003438
Aquaporin-3_tetramer_(complex)	1220	14.49	3.29	0.005427	0.004067
ZFP36	12407	15.97	3204	0.006323	0.005103
ENG	14464	17.49	3168	0.007297	0.006309
RAB38	12979	18.49	3.16	0.007783	0.007178
GREB1	15627	19.49	3147	0.008275	0.008109
CLU	763	20.98	3124	0.009256	0.009604
TCF7L2	11472	20.98	3118	0.008769	0.009604
FOSL1	4147	22.98	2986	0.01027	0.01185
dNTP_(family)	5849	27.98	2912	0.01536	0.01859
(deoxy)nucleotide_triphosphates_(family)	15116	28.98	2909	0.01588	0.02014
Endoglin_(dimer)_(complex)	11009	29.98	2907	0.01641	0.02176
hTCF-4_(family)	10455	32.47	2886	0.01884	0.02607
DUSP10	10605	33.47	2851	0.01938	0.02793
ABLIM3	3509	34.47	2838	0.01992	0.02986
CACNB3	5469	35.47	2833	0.02047	0.03186
FOXM1B/p14ARF_(complex)	14202	35.5	2729	0.01977	0.03191
P2RY2	1570	36.47	2833	0.0203	0.03393
KIF24	97	37.99	2833	0.02151	3.72e-05
ZNF343	2803	38.99	2833	0.02208	0.03945
ATF5	5596	39.99	2833	0.02264	0.04177
MED19	8237	40.99	2833	0.02322	0.04416
DAAM1	8500	41.99	2833	0.02379	0.04663
VPS37C	10448	43.27	2833	0.02472	0.04988
PACS1	10863	44.27	2833	0.02531	0.05253
AP4B1	14583	45.5	2833	0.02619	0.05585
CENPQ	15524	46.5	2833	0.02677	0.05865
p53_(tetramer)_(complex)	9283	46.99	2452	0.02671	0.06005
EPB41L1	10815	48.48	2.83	0.02793	6.44e-05
Endoglin_(dimer)/beta_Arrestin2_(complex)	11109	49.48	2819	0.02853	0.06742
JUN-FOS_(family)	11275	50.96	2788	0.02975	0.07203
MYB	11709	53.44	2.68	0.03232	0.08012
IRF5	3856	55.39	2671	0.03422	8.68e-05
TTP/mRNA_Complex_(complex)	13734	56.86	2632	0.03548	0.09203
Phosphorylated_TTP/mRNA_Complex_(complex)	11037	57.86	2632	0.03609	0.09569
P2RY2/ATP_(complex)	7552	59.87	2595	0.03811	0.0001032
TCF4/HDAC1-HDAC2_(complex)	1116	60.45	2601	0.03813	0.0001055
Fra1/USF2_(complex)	6589	62.4	2558	0.0401	0.0001133
PIK3C2B	6726	63.93	2532	0.04147	0.0001195
CD180	2390	64.93	2.53	0.04209	0.0001237
BCOR	10796	65.93	2.53	0.04271	0.000128
(deoxy)nucleotide_diphosphates_(family)	12743	67.97	2524	0.04484	0.000137
Fra1/FIAT_(complex)	6638	69.99	2481	0.04698	0.0001462
SMAD1/SMAD6_(complex)	13179	71.46	2476	0.04829	0.0001531
SMAD1/SMAD1/SMAD4_(complex)	1022	72.46	2.47	0.04892	0.0001579
Fra1/JUND_(complex)	681	73.46	2.45	0.04955	0.0001628

## Sheet: PARADIGM_MCF10A_activated
Paradigm pathway	gene.index	RP/Rsum	FC:(class1/class2)	pfp	P.value
Fra1/JUN_(complex)	10075	1414	24.94	0.0001639	0.000009446
JUN/FOS_(complex)	10221	1414	18.8	0.08193	0.000009446
FOS	4735	3	14.04	0.0004698	0.00008124
FOSL1	4147	4472	9618	0.001005	0.0002318
MYC/Max_(complex)	11226	4899	9763	0.001015	0.0002925
osteoclast_differentiation_(abstract)	1713	6	7449	0.001407	0.0004867
JUN/FOS/TRIP6_(complex)	3519	7483	6434	0.002079	0.0008388
AP-1(cJun/cFos)_phosphorylated_(complex)	10788	8485	6397	0.002468	0.001138
MYC/Max/PIM1_(complex)	6299	9487	6.31	0.002871	1.49e-06
AP1_(complex)	13469	10.49	5.45	0.003285	0.001894
JUN/FOS/GATA2_(complex)	6003	11.49	5416	0.00371	0.002353
p53_(tetramer)_(complex)	9283	12	5081	0.00377	0.002608
JUN/FOS/RACO-1_(complex)	494	12.49	4746	0.003826	0.002867
Fra1/USF2_(complex)	6589	14	4505	0.004648	0.003751
JUND/FOS_(complex)	2425	15.49	4177	0.005499	0.004754
Fra1/FIAT_(complex)	6638	15.49	4151	0.005155	0.004754
JUN/FOS/GR/TRIP6/cortisol/GR_alpha_(dimer)_(complex)	8819	15.72	4281	0.005017	0.004917
PLK3	3185	17.49	4063	0.006081	0.006309
Fra1/JUND_(complex)	681	17.97	4044	0.006134	0.006718
SMAD3/SMAD4/JUN/FOS_(complex)	9520	20	3964	0.007463	0.008604
JUNB/FOS_(complex)	3925	21.49	3914	0.008392	0.01016
AQP3	15783	22.49	3872	0.008895	0.01128
Fra1/JUNB_(complex)	16767	23.98	3535	0.009853	0.01306
VAV3	6558	25.46	3453	0.01083	0.01498
NFAT1-c-4/ICER1_(complex)	16555	26.46	3321	0.01135	0.01636
G1_phase_of_mitotic_cell_cycle_(abstract)	13656	27.46	3286	0.01188	0.01781
Aquaporin-3_tetramer_(complex)	1220	28.46	3284	0.01242	0.01933
SHC1	1900	29.46	3278	0.01295	0.02091
FOXA1	12548	30.17	3238	0.0132	0.02206
CEBPD	16757	30.5	3244	0.01308	0.02262
ENG	14464	32.5	3168	0.01462	0.02613
RAB38	12979	33.5	3.16	0.01517	0.02799
TGFB1	7152	34.99	3111	0.01624	0.03088
PIM1	16242	36.99	3.02	0.01787	0.03502
LIF	1594	38.5	2997	19	0.03834
HBEGF	16976	44.47	2.92	0.02557	0.05307
Endoglin_(dimer)_(complex)	11009	45.99	2907	0.02683	0.05722
TGF-beta_1_precursor_(family)	500	49.5	2872	0.03081	0.06748
Dimeric_TGF-beta_1_(complex)	16777	49.91	2872	0.03058	0.06875
Large_latent_complex_of__TGF-beta_1_(complex)	1142	50.99	2872	0.03128	0.07212
TGFB1_(dimer)_(complex)	2037	51.99	2872	0.03187	0.07533
AXL	2930	53.48	2.85	0.03314	0.08024
EREG	961	54.48	2838	0.03374	0.08364
INPP5D	10416	55.48	2838	0.03435	0.08711
PELI1	13174	56.48	2838	0.03495	0.09066
FZD8	14488	57.48	2838	0.03556	0.09429
S100A9	2527	58.48	2836	0.03617	0.09799
ELK4	4821	59.48	2836	0.03678	0.0001018
ETV4	17202	60.48	2833	0.0374	0.0001056
PLEKHG5	17334	61.87	2833	0.03855	0.0001111
TP63	3832	62.21	2828	0.03826	0.0001125
PDSS1	146	62.87	2833	0.03842	0.0001152
PTK6	159	64	2833	0.03922	0.0001198
SPATA13	1383	65.5	2833	0.04053	0.0001262
FST	2002	66.5	2833	0.04116	0.0001305
PCSK6	2381	67.5	2833	0.04179	0.0001349
GRB7	5366	68.5	2833	0.04242	0.0001394
EXOSC5	5946	69.5	2833	0.04305	0.0001439
TLR4	6486	70.5	2833	0.04369	0.0001486
SEMA3A	7661	71.5	2833	0.04433	0.0001533
GPHN	11533	72.5	2833	0.04497	0.0001581
POLR3K	13560	73.5	2833	0.04561	0.000163
WNT7A/FZD5/LRP6_(complex)	2873	73.67	2649	0.04512	0.0001639
DEF6	13701	74.5	2833	0.04553	0.000168
TRAF5	14055	75.5	2833	0.04617	0.000173
ZNF202	14681	76.5	2833	0.04682	0.0001781
PATZ1	15793	77.5	2833	0.04747	0.0001833
ISG20	12954	79	2827	0.04881	0.0001913
